# Supplementary material for: Allele-specific assembly of a eukaryotic genome corrects apparent frameshifts and reveals a lack of nonsense-mediated mRNA decay
Source: NAR Genom Bioinform. 2021 Sep 16;3(3):lqab082. doi: 10.1093/nargab/lqab082 (PMC8445201; doi:10.1093/nargab/lqab082)
Supplement: lqab082_Supplemental_Files [file lqab082_supplemental_files.zip]

Archive with 5 entries (5 files):
- SupplementaryFigures_S1-S10.pdf
- SupplementaryTable_S1.xlsx
- SupplementaryTable_S2.xlsx
- SupplementaryTable_S3.xlsx
- SupplementaryTable_S4.xlsx
