# Supplementary material for: Allele-specific assembly of a eukaryotic genome corrects apparent frameshifts and reveals a lack of nonsense-mediated mRNA decay
Source: NAR Genom Bioinform. 2021 Sep 16;3(3):lqab082. doi: 10.1093/nargab/lqab082 (PMC8445201; doi:10.1093/nargab/lqab082)
Supplement: lqab082_Supplemental_Files [file lqab082_supplemental_files.zip › SupplementaryTable_S2.xlsx]

## Sheet: Tb427vsTb927_ProteinSize
Query_ID	Subject_ID	% of matches	Aln_length	N° mismatches	N° of gap openings	StAlnQuery	EndAlnQuery	StAlnSubj	EndAlnSubj	Eval	BitScore	Qlen	Slen	ratio	Query_Gene_ID	Subject_Gene_ID
ID=Tb427_010005000.1:CDS:1::Chr1_core_Tb427v10:1163-3749(-)	Tb927.1.500:pseudogenic_transcript-p1	99.187	861	7	0	1	861	636	1496	0	1757	861	1890	0.456	Tb427_010005000	Tb927.1.500
ID=Tb427_010005100.1:CDS:1::Chr1_core_Tb427v10:4030-5179(-)	Tb927.1.450:pseudogenic_transcript-p1	98.953	382	4	0	1	382	362	743	0	793	382	2097	0.182	Tb427_010005100	Tb927.1.450
ID=Tb427_010005300.1:CDS:1::Chr1_core_Tb427v10:11291-12113(-)	Tb927.1.530.2:mRNA-p1	100	273	0	0	1	273	1	273	0	568	273	273	1	Tb427_010005300	Tb927.1.530.2
ID=Tb427_010005400.1:CDS:1::Chr1_core_Tb427v10:12513-15903(-)	Tb927.1.540:mRNA-p1	100	1129	0	0	1	1129	1	1129	0	2345	1129	1129	1	Tb427_010005400	Tb927.1.540
ID=Tb427_010005500.1:CDS:1::Chr1_core_Tb427v10:16798-18127(-)	Tb927.1.560:mRNA-p1	100	442	0	0	1	442	1	442	0	907	442	442	1	Tb427_010005500	Tb927.1.560
ID=Tb427_010005600.1:CDS:1::Chr1_core_Tb427v10:18687-19515(-)	Tb927.1.570:mRNA-p1	100	275	0	0	1	275	1	275	0	565	275	275	1	Tb427_010005600	Tb927.1.570
ID=Tb427_010005700.1:CDS:1::Chr1_core_Tb427v10:20550-22098(-)	Tb927.1.600:mRNA-p1	98.447	515	8	0	1	515	1	515	0	1019	515	515	1	Tb427_010005700	Tb927.1.600
ID=Tb427_010005800.1:CDS:1::Chr1_core_Tb427v10:24254-25802(-)	Tb927.1.600:mRNA-p1	100	515	0	0	1	515	1	515	0	1035	515	515	1	Tb427_010005800	Tb927.1.600
ID=Tb427_010005900.1:CDS:1::Chr1_core_Tb427v10:26171-27080(-)	Tb927.1.610:mRNA-p1	100	302	0	0	1	302	1	302	0	625	302	302	1	Tb427_010005900	Tb927.1.610
ID=Tb427_010006000.1:CDS:1::Chr1_core_Tb427v10:27659-28175(-)	Tb927.1.630:mRNA-p1	100	171	0	0	1	171	1	171	2.62e-126	350	171	171	1	Tb427_010006000	Tb927.1.630
ID=Tb427_010006100.1:CDS:1::Chr1_core_Tb427v10:28817-33368(-)	Tb927.1.640:mRNA-p1	98.44	1474	21	2	43	1516	177	1648	0	2954	1516	1648	0.92	Tb427_010006100	Tb927.1.640
ID=Tb427_010006200.1:CDS:1::Chr1_core_Tb427v10:33709-34309(-)	Tb927.1.650:mRNA-p1	100	199	0	0	1	199	1	199	1.07e-149	412	199	199	1	Tb427_010006200	Tb927.1.650
ID=Tb427_010006300.1:CDS:1::Chr1_core_Tb427v10:35727-37572(-)	Tb927.1.670:mRNA-p1	99.511	614	3	0	1	614	1	614	0	1263	614	614	1	Tb427_010006300	Tb927.1.670
ID=Tb427_010006400.1:CDS:1::Chr1_core_Tb427v10:38380-39112(-)	Tb927.1.690:mRNA-p1	99.588	243	1	0	1	243	1	243	0	497	243	243	1	Tb427_010006400	Tb927.1.690
ID=Tb427_010006500.1:CDS:1::Chr1_core_Tb427v10:40202-41525(-)	Tb927.1.700:mRNA-p1	99.545	440	2	0	1	440	1	440	0	894	440	440	1	Tb427_010006500	Tb927.1.700
ID=Tb427_010006700.1:CDS:1::Chr1_core_Tb427v10:43466-44996(-)	Tb927.1.720:mRNA-p1	99.804	509	1	0	1	509	1	509	0	1047	509	509	1	Tb427_010006700	Tb927.1.720
ID=Tb427_010006800.1:CDS:1::Chr1_core_Tb427v10:45536-47246(-)	Tb927.1.730:mRNA-p1	99.649	569	2	0	1	569	1	569	0	1164	569	569	1	Tb427_010006800	Tb927.1.730
ID=Tb427_010006900.1:CDS:1::Chr1_core_Tb427v10:48086-49394(-)	Tb927.1.740:mRNA-p1	100	435	0	0	1	435	1	435	0	907	435	435	1	Tb427_010006900	Tb927.1.740
ID=Tb427_010007000.1:CDS:1::Chr1_core_Tb427v10:49986-54096(-)	Tb927.1.750:mRNA-p1	99.273	963	7	0	407	1369	253	1215	0	1930	1369	1215	1.127	Tb427_010007000	Tb927.1.750
ID=Tb427_010007100.1:CDS:1::Chr1_core_Tb427v10:54814-57100(-)	Tb927.1.760:mRNA-p1	98.949	761	8	0	1	761	1	761	0	1556	761	761	1	Tb427_010007100	Tb927.1.760
ID=Tb427_010007200.1:CDS:1::Chr1_core_Tb427v10:57618-58761(-)	Tb11.v5.0523.1-p1	99.737	380	1	0	1	380	1	380	0	796	380	380	1	Tb427_010007200	Tb11.v5.0523.1-p1
ID=Tb427_010007300.1:CDS:1::Chr1_core_Tb427v10:59143-61552(-)	Tb927.1.790:mRNA-p1	98.628	802	10	1	1	802	1	801	0	1605	802	801	1.001	Tb427_010007300	Tb927.1.790
ID=Tb427_010007500.1:CDS:1::Chr1_core_Tb427v10:63045-64326(-)	Tb927.1.820:mRNA-p1	99.765	426	1	0	1	426	1	426	0	883	426	426	1	Tb427_010007500	Tb927.1.820
ID=Tb427_010007600.1:CDS:1::Chr1_core_Tb427v10:65088-67842(-)	Tb927.1.830.1:mRNA-p1	98.909	917	10	0	1	917	1	917	0	1852	917	917	1	Tb427_010007600	Tb927.1.830.1
ID=Tb427_010007700.1:CDS:1::Chr1_core_Tb427v10:68209-68773(-)	Tb927.1.840:mRNA-p1	100	187	0	0	1	187	1	187	6.1e-139	384	187	187	1	Tb427_010007700	Tb927.1.840
ID=Tb427_010007800.1:CDS:1::Chr1_core_Tb427v10:69444-70251(-)	Tb927.1.860:mRNA-p1	98.507	268	4	0	1	268	1	268	0	546	268	268	1	Tb427_010007800	Tb927.1.860
ID=Tb427_010007900.1:CDS:1::Chr1_core_Tb427v10:70747-71776(-)	Tb927.1.870:mRNA-p1	99.708	342	1	0	1	342	1	342	0	696	342	342	1	Tb427_010007900	Tb927.1.870
ID=Tb427_010008000.1:CDS:1::Chr1_core_Tb427v10:72586-86389(-)	Tb927.1.880:mRNA-p1	99.281	4592	33	0	9	4600	1	4592	0	9430	4600	4592	1.002	Tb427_010008000	Tb927.1.880
ID=Tb427_010008100.1:CDS:1::Chr1_core_Tb427v10:86634-87405(-)	Tb927.1.890:mRNA-p1	99.219	256	2	0	1	256	1	256	0	528	256	256	1	Tb427_010008100	Tb927.1.890
ID=Tb427_010008200.1:CDS:1::Chr1_core_Tb427v10:89481-89790(-)	Tb927.11.8010:mRNA-p1	37.209	43	26	1	15	57	27	68	0.11	30	102	762	0.134	Tb427_010008200	Tb927.11.8010
ID=Tb427_010008300.1:CDS:1::Chr1_core_Tb427v10:96544-97669(+)	Tb927.1.990:mRNA-p1	99.465	374	2	0	1	374	1	374	0	771	374	374	1	Tb427_010008300	Tb927.1.990
ID=Tb427_010008400.1:CDS:1::Chr1_core_Tb427v10:97855-99118(+)	Tb927.1.1000:mRNA-p1	99.762	420	1	0	1	420	1	420	0	872	420	420	1	Tb427_010008400	Tb927.1.1000
ID=Tb427_010008500.1:CDS:1::Chr1_core_Tb427v10:99547-101707(+)	Tb927.1.1010:mRNA-p1	99.305	719	5	0	1	719	1	719	0	1479	719	719	1	Tb427_010008500	Tb927.1.1010
ID=Tb427_010008600.1:CDS:1::Chr1_core_Tb427v10:102191-103472(+)	Tb927.1.1020:mRNA-p1	98.826	426	5	0	1	426	1	426	0	873	426	426	1	Tb427_010008600	Tb927.1.1020
ID=Tb427_010008700.1:CDS:1::Chr1_core_Tb427v10:104358-104610(+)	Tb927.1.1025:mRNA-p1	100	83	0	0	1	83	1	83	2.84e-58	171	83	83	1	Tb427_010008700	Tb927.1.1025
ID=Tb427_010008800.1:CDS:1::Chr1_core_Tb427v10:104929-106303(+)	Tb11.v5.0436.1-p1	98.031	457	9	0	1	457	1	457	0	907	457	457	1	Tb427_010008800	Tb11.v5.0436.1-p1
ID=Tb427_010008900.1:CDS:1::Chr1_core_Tb427v10:106734-107244(+)	Tb927.1.1650:mRNA-p1	98.225	169	3	0	1	169	1	169	4.8e-121	337	169	169	1	Tb427_010008900	Tb927.1.1650
ID=Tb427_010009000.1:CDS:1::Chr1_core_Tb427v10:108060-111417(+)	Tb927.1.1050:mRNA-p1	99.821	1118	2	0	1	1118	1	1118	0	2321	1118	1118	1	Tb427_010009000	Tb927.1.1050
ID=Tb427_010009100.1:CDS:1::Chr1_core_Tb427v10:111899-112817(+)	Tb927.1.1060:mRNA-p1	99.672	305	1	0	1	305	1	305	0	622	305	305	1	Tb427_010009100	Tb927.1.1060
ID=Tb427_010009200.1:CDS:1::Chr1_core_Tb427v10:113808-115266(+)	Tb927.1.1080:mRNA-p1	98.351	485	8	0	1	485	1	485	0	975	485	485	1	Tb427_010009200	Tb927.1.1080
ID=Tb427_010009300.1:CDS:1::Chr1_core_Tb427v10:115614-116187(+)	Tb927.1.1090:mRNA-p1	98.947	190	2	0	1	190	1	190	7.53e-143	394	190	190	1	Tb427_010009300	Tb927.1.1090
ID=Tb427_010009400.1:CDS:1::Chr1_core_Tb427v10:116666-119579(+)	Tb927.1.1100:mRNA-p1	99.794	970	2	0	1	970	1	970	0	1972	970	970	1	Tb427_010009400	Tb927.1.1100
ID=Tb427_010009500.1:CDS:1::Chr1_core_Tb427v10:120431-121541(+)	Tb927.1.1120:mRNA-p1	98.916	369	4	0	1	369	1	369	0	759	369	369	1	Tb427_010009500	Tb927.1.1120
ID=Tb427_010009600.1:CDS:1::Chr1_core_Tb427v10:121952-123806(+)	Tb11.v5.0384.1-p1	99.028	617	6	0	1	617	1	617	0	1238	617	617	1	Tb427_010009600	Tb11.v5.0384.1-p1
ID=Tb427_010009700.1:CDS:1::Chr1_core_Tb427v10:124162-125236(+)	Tb927.1.1140:mRNA-p1	100	357	0	0	1	357	1	357	0	739	357	357	1	Tb427_010009700	Tb927.1.1140
ID=Tb427_010009800.1:CDS:1::Chr1_core_Tb427v10:125803-127246(+)	Tb927.1.1150:mRNA-p1	99.792	480	1	0	1	480	1	480	0	990	480	480	1	Tb427_010009800	Tb927.1.1150
ID=Tb427_010009900.1:CDS:1::Chr1_core_Tb427v10:127627-129217(+)	Tb927.1.1160:mRNA-p1	98.87	531	4	1	1	529	1	531	0	1079	529	531	0.996	Tb427_010009900	Tb927.1.1160
ID=Tb427_010010000.1:CDS:1::Chr1_core_Tb427v10:129593-129842(+)	Tb927.1.1170:mRNA-p1	98.78	82	1	0	1	82	1	82	1.16e-58	172	82	82	1	Tb427_010010000	Tb927.1.1170
ID=Tb427_010010100.1:CDS:1::Chr1_core_Tb427v10:130188-130413(+)	Tb927.1.1175:mRNA-p1	100	74	0	0	1	74	1	74	1.16e-50	151	74	74	1	Tb427_010010100	Tb927.1.1175
ID=Tb427_010010200.1:CDS:1::Chr1_core_Tb427v10:131165-132455(+)	Tb927.1.1200:mRNA-p1	100	429	0	0	1	429	1	429	0	900	429	429	1	Tb427_010010200	Tb927.1.1200
ID=Tb427_010010300.1:CDS:1::Chr1_core_Tb427v10:133523-133958(+)	Tb927.1.1210:mRNA-p1	100	144	0	0	1	144	1	144	2.62e-108	303	144	144	1	Tb427_010010300	Tb927.1.1210
ID=Tb427_010010400.1:CDS:1::Chr1_core_Tb427v10:134687-135371(+)	Tb927.1.1220:mRNA-p1	100	227	0	0	1	227	1	227	3.65e-170	466	227	227	1	Tb427_010010400	Tb927.1.1220
ID=Tb427_010010500.1:CDS:1::Chr1_core_Tb427v10:135638-137081(+)	Tb927.1.1230:mRNA-p1	99.375	480	3	0	1	480	1	480	0	986	480	480	1	Tb427_010010500	Tb927.1.1230
ID=Tb427_010010600.1:CDS:1::Chr1_core_Tb427v10:138305-140075(+)	Tb11.v5.0356.1-p1	99.83	589	1	0	1	589	1	589	0	1224	589	589	1	Tb427_010010600	Tb11.v5.0356.1-p1
ID=Tb427_010010700.1:CDS:1::Chr1_core_Tb427v10:142685-143987(+)	Tb11.v5.0357.1-p1	99.307	433	3	0	1	433	1	433	0	901	433	433	1	Tb427_010010700	Tb11.v5.0357.1-p1
ID=Tb427_010010800.1:CDS:1::Chr1_core_Tb427v10:146105-147029(+)	Tb11.v5.0373.1-p1	99.023	307	3	0	1	307	1	307	0	627	307	307	1	Tb427_010010800	Tb11.v5.0373.1-p1
ID=Tb427_010010900.1:CDS:1::Chr1_core_Tb427v10:147560-148853(+)	Tb11.v5.0372.1-p1	99.767	430	1	0	1	430	1	430	0	885	430	430	1	Tb427_010010900	Tb11.v5.0372.1-p1
ID=Tb427_010011000.1:CDS:1::Chr1_core_Tb427v10:149300-150521(+)	Tb927.1.1330:mRNA-p1	100	406	0	0	1	406	1	406	0	847	406	406	1	Tb427_010011000	Tb927.1.1330
ID=Tb427_010011100.1:CDS:1::Chr1_core_Tb427v10:150979-153208(+)	Tb927.1.1340:mRNA-p1	98.787	742	9	0	1	742	1	742	0	1513	742	742	1	Tb427_010011100	Tb927.1.1340
ID=Tb427_010011200.1:CDS:1::Chr1_core_Tb427v10:153781-156442(+)	Tb927.1.1350:mRNA-p1	98.871	886	10	0	1	886	1	886	0	1803	886	886	1	Tb427_010011200	Tb927.1.1350
ID=Tb427_010011300.1:CDS:1::Chr1_core_Tb427v10:158087-160127(+)	Tb11.v5.0391.1-p1	99.558	679	3	0	1	679	1	679	0	1384	679	679	1	Tb427_010011300	Tb11.v5.0391.1-p1
ID=Tb427_010011400.1:CDS:1::Chr1_core_Tb427v10:161235-162957(+)	Tb927.1.1380:mRNA-p1	99.825	573	1	0	1	573	1	573	0	1164	573	573	1	Tb427_010011400	Tb927.1.1380
ID=Tb427_010011500.1:CDS:1::Chr1_core_Tb427v10:164914-165652(+)	Tb927.1.1390:mRNA-p1	98.776	245	3	0	1	245	1	245	0	501	245	245	1	Tb427_010011500	Tb927.1.1390
ID=Tb427_010011600.1:CDS:1::Chr1_core_Tb427v10:166352-166934(+)	Tb927.1.1400:mRNA-p1	100	193	0	0	1	193	1	193	1.34e-143	396	193	193	1	Tb427_010011600	Tb927.1.1400
ID=Tb427_010011700.1:CDS:1::Chr1_core_Tb427v10:168281-170282(+)	Tb927.1.1420:mRNA-p1	98.799	666	5	1	1	666	1	663	0	1352	666	663	1.005	Tb427_010011700	Tb927.1.1420
ID=Tb427_010011800.1:CDS:1::Chr1_core_Tb427v10:175855-177607(+)	Tb11.v5.0315.1-p1	99.487	585	1	1	1	583	1	585	0	1204	583	585	0.997	Tb427_010011800	Tb11.v5.0315.1-p1
ID=Tb427_010011900.1:CDS:1::Chr1_core_Tb427v10:182391-184350(+)	Tb927.1.1500:mRNA-p1	96.687	664	10	1	1	652	1	664	0	1319	652	664	0.982	Tb427_010011900	Tb927.1.1500
ID=Tb427_010012000.1:CDS:1::Chr1_core_Tb427v10:192882-198111(+)	Tb927.1.1530:mRNA-p1	99.598	1742	7	0	1	1742	1	1742	0	3608	1742	1742	1	Tb427_010012000	Tb927.1.1530
ID=Tb427_010012100.1:CDS:1::Chr1_core_Tb427v10:201953-203906(+)	Tb927.1.1540:mRNA-p1	98.618	651	8	1	1	650	1	651	0	1331	650	651	0.998	Tb427_010012100	Tb927.1.1540
ID=Tb427_010012200.1:CDS:1::Chr1_core_Tb427v10:204333-206385(+)	Tb927.1.1550:mRNA-p1	97.391	690	11	1	1	683	1	690	0	1392	683	690	0.99	Tb427_010012200	Tb927.1.1550
ID=Tb427_010012300.1:CDS:1::Chr1_core_Tb427v10:206801-208979(+)	Tb11.v5.0464.1-p1	100	725	0	0	1	725	1	725	0	1494	725	725	1	Tb427_010012300	Tb11.v5.0464.1-p1
ID=Tb427_010012400.1:CDS:1::Chr1_core_Tb427v10:210903-211809(+)	Tb927.1.1580:mRNA-p1	99.668	301	1	0	1	301	1	301	0	623	301	301	1	Tb427_010012400	Tb927.1.1580
ID=Tb427_010012500.1:CDS:1::Chr1_core_Tb427v10:212834-217406(+)	Tb927.1.1600:mRNA-p1	99.343	1523	10	0	1	1523	1	1523	0	3139	1523	1523	1	Tb427_010012500	Tb927.1.1600
ID=Tb427_010012600.1:CDS:1::Chr1_core_Tb427v10:218564-219377(+)	Tb927.1.1610:mRNA-p1	99.63	270	1	0	1	270	1	270	0	555	270	270	1	Tb427_010012600	Tb927.1.1610
ID=Tb427_010012700.1:CDS:1::Chr1_core_Tb427v10:220114-222334(+)	Tb927.1.1620:mRNA-p1	99.188	739	6	0	1	739	1	739	0	1511	739	739	1	Tb427_010012700	Tb927.1.1620
ID=Tb427_010012800.1:CDS:1::Chr1_core_Tb427v10:222833-223316(+)	Tb927.1.1630:mRNA-p1	100	160	0	0	1	160	1	160	5.46e-120	333	160	160	1	Tb427_010012800	Tb927.1.1630
ID=Tb427_010012900.1:CDS:1::Chr1_core_Tb427v10:223901-224954(+)	Tb11.v5.0426.1-p1	99.429	350	2	0	1	350	1	350	0	712	350	350	1	Tb427_010012900	Tb11.v5.0426.1-p1
ID=Tb427_010013000.1:CDS:1::Chr1_core_Tb427v10:225149-225659(+)	Tb927.1.1650:mRNA-p1	98.225	169	3	0	1	169	1	169	9.45e-122	338	169	169	1	Tb427_010013000	Tb927.1.1650
ID=Tb427_010013100.1:CDS:1::Chr1_core_Tb427v10:225975-226863(+)	Tb927.1.1660:mRNA-p1	97.627	295	7	0	1	295	1	295	0	594	295	295	1	Tb427_010013100	Tb927.1.1660
ID=Tb427_010013200.1:CDS:1::Chr1_core_Tb427v10:227181-230427(+)	Tb927.1.1670:mRNA-p1	99.26	1081	8	0	1	1081	1	1081	0	2201	1081	1081	1	Tb427_010013200	Tb927.1.1670
ID=Tb427_010013300.1:CDS:1::Chr1_core_Tb427v10:231814-232528(+)	Tb927.1.1680:mRNA-p1	99.156	237	2	0	1	237	1	237	8.92e-177	483	237	237	1	Tb427_010013300	Tb927.1.1680
ID=Tb427_010013400.1:CDS:1::Chr1_core_Tb427v10:232935-235392(+)	Tb927.1.1690:mRNA-p1	99.633	818	2	1	1	818	1	817	0	1683	818	817	1.001	Tb427_010013400	Tb927.1.1690
ID=Tb427_010013500.1:CDS:1::Chr1_core_Tb427v10:236026-237508(+)	Tb927.1.1700:mRNA-p1	99.189	493	4	0	1	493	1	493	0	1006	493	493	1	Tb427_010013500	Tb927.1.1700
ID=Tb427_010013600.1:CDS:1::Chr1_core_Tb427v10:238094-243452(+)	Tb927.1.1710:mRNA-p1	99.16	1786	14	1	1	1785	1	1786	0	3664	1785	1786	0.999	Tb427_010013600	Tb927.1.1710
ID=Tb427_010013700.1:CDS:1::Chr1_core_Tb427v10:244086-245313(+)	Tb927.1.1720:mRNA-p1	98.039	408	8	0	1	408	1	408	0	825	408	408	1	Tb427_010013700	Tb927.1.1720
ID=Tb427_010013800.1:CDS:1::Chr1_core_Tb427v10:245853-247935(+)	Tb927.1.1730:mRNA-p1	98.557	693	10	0	1	693	1	693	0	1407	693	693	1	Tb427_010013800	Tb927.1.1730
ID=Tb427_010013900.1:CDS:1::Chr1_core_Tb427v10:248533-268768(+)	Tb927.1.1740:mRNA-p1	94.621	6525	351	0	1	6525	1	6525	0	8292	6744	7154	0.943	Tb427_010013900	Tb927.1.1740
ID=Tb427_010014000.1:CDS:1::Chr1_core_Tb427v10:269362-270775(+)	Tb927.1.1750:mRNA-p1	98.723	470	6	0	1	470	1	470	0	941	470	470	1	Tb427_010014000	Tb927.1.1750
ID=Tb427_010014200.1:CDS:1::Chr1_core_Tb427v10:272766-273090(+)	Tb927.1.1770:mRNA-p1	100	107	0	0	1	107	1	107	2.05e-78	224	107	107	1	Tb427_010014200	Tb927.1.1770
ID=Tb427_010014300.1:CDS:1::Chr1_core_Tb427v10:273987-274671(+)	Tb927.1.1790:mRNA-p1	98.238	227	4	0	1	227	1	227	8.72e-168	460	227	227	1	Tb427_010014300	Tb927.1.1790
ID=Tb427_010014400.1:CDS:1::Chr1_core_Tb427v10:276058-277204(+)	Tb927.1.1820:mRNA-p1	99.475	381	2	0	1	381	1	381	0	794	381	381	1	Tb427_010014400	Tb927.1.1820
ID=Tb427_010014500.1:CDS:1::Chr1_core_Tb427v10:279960-281604(+)	Tb927.1.1840:mRNA-p1	98.723	548	6	1	1	547	1	548	0	1105	547	548	0.998	Tb427_010014500	Tb927.1.1840
ID=Tb427_010014600.1:CDS:1::Chr1_core_Tb427v10:285553-287437(+)	Tb927.1.1850:mRNA-p1	98.565	627	9	0	1	627	1	627	0	1281	627	627	1	Tb427_010014600	Tb927.1.1850
ID=Tb427_010014700.1:CDS:1::Chr1_core_Tb427v10:289982-294314(+)	Tb927.1.1880:mRNA-p1	99.307	1443	10	0	1	1443	1	1443	0	2972	1443	1443	1	Tb427_010014700	Tb927.1.1880
ID=Tb427_010014800.1:CDS:1::Chr1_core_Tb427v10:294812-298328(+)	Tb927.1.1890:mRNA-p1	99.063	1174	8	1	1	1171	1	1174	0	2407	1171	1174	0.997	Tb427_010014800	Tb927.1.1890
ID=Tb427_010014900.1:CDS:1::Chr1_core_Tb427v10:299589-303366(+)	Tb927.1.1910:mRNA-p1	99.364	1258	8	0	1	1258	1	1258	0	2589	1258	1258	1	Tb427_010014900	Tb927.1.1910
ID=Tb427_010015000.1:CDS:1::Chr1_core_Tb427v10:303979-305305(+)	Tb927.1.1920:mRNA-p1	99.546	441	2	0	1	441	1	441	0	910	441	441	1	Tb427_010015000	Tb927.1.1920
ID=Tb427_010015100.1:CDS:1::Chr1_core_Tb427v10:307341-316053(+)	Tb927.1.1930:mRNA-p1	99.828	2903	5	0	1	2903	1	2903	0	6039	2903	2903	1	Tb427_010015100	Tb927.1.1930
ID=Tb427_010015200.1:CDS:1::Chr1_core_Tb427v10:319873-321832(+)	Tb927.1.1960:mRNA-p1	98.632	658	3	1	1	652	1	658	0	1328	652	658	0.991	Tb427_010015200	Tb927.1.1960
ID=Tb427_010015300.1:CDS:1::Chr1_core_Tb427v10:322365-323271(+)	Tb927.1.1980:mRNA-p1	99.668	301	0	1	1	301	1	300	0	619	301	300	1.003	Tb427_010015300	Tb927.1.1980
ID=Tb427_010015400.1:CDS:1::Chr1_core_Tb427v10:323629-324226(+)	Tb927.1.1990:mRNA-p1	98.99	198	2	0	1	198	1	198	3.85e-149	410	198	198	1	Tb427_010015400	Tb927.1.1990
ID=Tb427_010015500.1:CDS:1::Chr1_core_Tb427v10:324745-324976(+)	Tb927.1.2000:mRNA-p1	96.053	76	3	0	1	76	1	76	3.79e-50	150	76	76	1	Tb427_010015500	Tb927.1.2000
ID=Tb427_010015600.1:CDS:1::Chr1_core_Tb427v10:326873-328247(-)	Tb927.1.2040:mRNA-p1	90.87	460	39	2	1	457	1	460	0	825	457	460	0.993	Tb427_010015600	Tb927.1.2040
ID=Tb427_010015700.1:CDS:1::Chr1_core_Tb427v10:330518-330656(-)	Tb927.1.2060:pseudogenic_transcript-p1	100	45	0	0	1	45	1	45	6e-28	92.4	45	45	1	Tb427_010015700	Tb927.1.2060
ID=Tb427_010015800.1:CDS:1::Chr1_core_Tb427v10:330811-331030(-)	Tb927.1.2070:pseudogenic_transcript-p1	87.719	57	7	0	1	57	1	57	1.93e-31	103	72	84	0.857	Tb427_010015800	Tb927.1.2070
ID=Tb427_010015900.1:CDS:1::Chr1_core_Tb427v10:337480-340921(+)	Tb927.1.2100:mRNA-p1	99.04	1146	11	0	1	1146	1	1146	0	2330	1146	1146	1	Tb427_010015900	Tb927.1.2100
ID=Tb427_010016000.1:CDS:1::Chr1_core_Tb427v10:342175-344224(+)	Tb927.1.2110:mRNA-p1	99.853	682	1	0	1	682	1	682	0	1424	682	682	1	Tb427_010016000	Tb927.1.2110
ID=Tb427_010016100.1:CDS:1::Chr1_core_Tb427v10:346621-348820(+)	Tb927.1.2120:mRNA-p1	99.59	732	3	0	1	732	1	732	0	1523	732	732	1	Tb427_010016100	Tb927.1.2120
ID=Tb427_010016200.1:CDS:1::Chr1_core_Tb427v10:352079-352502(+)	Tb927.1.2150:mRNA-p1	100	140	0	0	1	140	1	140	5.89e-103	289	140	140	1	Tb427_010016200	Tb927.1.2150
ID=Tb427_010016300.1:CDS:1::Chr1_core_Tb427v10:354629-355022(+)	Tb927.1.2160:mRNA-p1	99.231	130	1	0	1	130	1	130	2.26e-97	274	130	130	1	Tb427_010016300	Tb927.1.2160
ID=Tb427_010016400.1:CDS:1::Chr1_core_Tb427v10:358923-364167(+)	Tb927.1.2190:mRNA-p1	98.741	1747	22	0	1	1747	1	1747	0	3524	1747	1747	1	Tb427_010016400	Tb927.1.2190
ID=Tb427_010016600.1:CDS:1::Chr1_core_Tb427v10:365854-366805(+)	Tb927.1.2210:mRNA-p1	96.855	318	8	2	1	316	1	318	0	622	316	318	0.994	Tb427_010016600	Tb927.1.2210
ID=Tb427_010016700.1:CDS:1::Chr1_core_Tb427v10:367939-368311(+)	Tb927.1.2230:mRNA-p1	98.374	123	2	0	1	123	1	123	9.03e-90	254	123	123	1	Tb427_010016700	Tb927.1.2230
ID=Tb427_010016800.1:CDS:1::Chr1_core_Tb427v10:370409-370799(+)	Tb927.1.2260:mRNA-p1	100	129	0	0	1	129	1	129	4.82e-94	265	129	129	1	Tb427_010016800	Tb927.1.2260
ID=Tb427_010016900.1:CDS:1::Chr1_core_Tb427v10:372976-373132(+)	Tb927.1.2310:mRNA-p1	97.619	42	1	0	1	42	1	42	1.29e-20	75.5	51	89	0.573	Tb427_010016900	Tb927.1.2310
ID=Tb427_010017000.1:CDS:1::Chr1_core_Tb427v10:374033-374891(+)	Tb927.1.2320:mRNA-p1	99.298	285	2	0	1	285	1	285	0	592	285	285	1	Tb427_010017000	Tb927.1.2320
ID=Tb427_010017100.1:CDS:1::Chr1_core_Tb427v10:375864-377193(+)	Tb11.v5.0469.1-p1	100	442	0	0	1	442	1	442	0	928	442	442	1	Tb427_010017100	Tb11.v5.0469.1-p1
ID=Tb427_010017200.1:CDS:1::Chr1_core_Tb427v10:377824-379180(+)	Tb927.1.2340:mRNA-p1	100	451	0	0	1	451	1	451	0	942	451	451	1	Tb427_010017200	Tb927.1.2340
ID=Tb427_010017300.1:CDS:1::Chr1_core_Tb427v10:379510-380839(+)	Tb11.v5.0469.1-p1	100	442	0	0	1	442	1	442	0	928	442	442	1	Tb427_010017300	Tb11.v5.0469.1-p1
ID=Tb427_010017400.1:CDS:1::Chr1_core_Tb427v10:381470-382826(+)	Tb927.1.2340:mRNA-p1	100	451	0	0	1	451	1	451	0	942	451	451	1	Tb427_010017400	Tb927.1.2340
ID=Tb427_010017500.1:CDS:1::Chr1_core_Tb427v10:383156-384485(+)	Tb11.v5.0469.1-p1	100	442	0	0	1	442	1	442	0	928	442	442	1	Tb427_010017500	Tb11.v5.0469.1-p1
ID=Tb427_010017600.1:CDS:1::Chr1_core_Tb427v10:385116-386472(+)	Tb927.1.2340:mRNA-p1	100	451	0	0	1	451	1	451	0	942	451	451	1	Tb427_010017600	Tb927.1.2340
ID=Tb427_010017700.1:CDS:1::Chr1_core_Tb427v10:386802-388131(+)	Tb11.v5.0469.1-p1	100	442	0	0	1	442	1	442	0	928	442	442	1	Tb427_010017700	Tb11.v5.0469.1-p1
ID=Tb427_010017800.1:CDS:1::Chr1_core_Tb427v10:388763-390119(+)	Tb927.1.2340:mRNA-p1	100	451	0	0	1	451	1	451	0	942	451	451	1	Tb427_010017800	Tb927.1.2340
ID=Tb427_010017900.1:CDS:1::Chr1_core_Tb427v10:390449-391778(+)	Tb11.v5.0469.1-p1	100	442	0	0	1	442	1	442	0	928	442	442	1	Tb427_010017900	Tb11.v5.0469.1-p1
ID=Tb427_010018000.1:CDS:1::Chr1_core_Tb427v10:392410-393766(+)	Tb927.1.2340:mRNA-p1	100	451	0	0	1	451	1	451	0	942	451	451	1	Tb427_010018000	Tb927.1.2340
ID=Tb427_010018100.1:CDS:1::Chr1_core_Tb427v10:394096-395425(+)	Tb11.v5.0469.1-p1	100	442	0	0	1	442	1	442	0	928	442	442	1	Tb427_010018100	Tb11.v5.0469.1-p1
ID=Tb427_010018200.1:CDS:1::Chr1_core_Tb427v10:396057-397413(+)	Tb927.1.2340:mRNA-p1	100	451	0	0	1	451	1	451	0	942	451	451	1	Tb427_010018200	Tb927.1.2340
ID=Tb427_010018300.1:CDS:1::Chr1_core_Tb427v10:397743-399072(+)	Tb11.v5.0469.1-p1	100	442	0	0	1	442	1	442	0	928	442	442	1	Tb427_010018300	Tb11.v5.0469.1-p1
ID=Tb427_010018400.1:CDS:1::Chr1_core_Tb427v10:399703-401059(+)	Tb927.1.2340:mRNA-p1	100	451	0	0	1	451	1	451	0	942	451	451	1	Tb427_010018400	Tb927.1.2340
ID=Tb427_010018600.1:CDS:1::Chr1_core_Tb427v10:407611-408142(+)	Tb927.1.2420:mRNA-p1	98.295	176	3	0	1	176	1	176	3.11e-127	353	176	176	1	Tb427_010018600	Tb927.1.2420
ID=Tb427_010018700.1:CDS:1::Chr1_core_Tb427v10:408834-409236(+)	Tb927.1.2430:mRNA-p1	100	133	0	0	1	133	1	133	9.12e-95	268	133	133	1	Tb427_010018700	Tb927.1.2430
ID=Tb427_010018800.1:CDS:1::Chr1_core_Tb427v10:410431-410833(+)	Tb927.1.2430:mRNA-p1	100	133	0	0	1	133	1	133	9.12e-95	268	133	133	1	Tb427_010018800	Tb927.1.2430
ID=Tb427_010018900.1:CDS:1::Chr1_core_Tb427v10:412026-412428(+)	Tb927.1.2430:mRNA-p1	100	133	0	0	1	133	1	133	9.12e-95	268	133	133	1	Tb427_010018900	Tb927.1.2430
ID=Tb427_010019000.1:CDS:1::Chr1_core_Tb427v10:413628-414030(+)	Tb927.1.2430:mRNA-p1	100	133	0	0	1	133	1	133	9.12e-95	268	133	133	1	Tb427_010019000	Tb927.1.2430
ID=Tb427_010019100.1:CDS:1::Chr1_core_Tb427v10:415224-415626(+)	Tb927.1.2430:mRNA-p1	100	133	0	0	1	133	1	133	9.12e-95	268	133	133	1	Tb427_010019100	Tb927.1.2430
ID=Tb427_010019200.1:CDS:1::Chr1_core_Tb427v10:416820-417222(+)	Tb927.1.2430:mRNA-p1	100	133	0	0	1	133	1	133	9.12e-95	268	133	133	1	Tb427_010019200	Tb927.1.2430
ID=Tb427_010019300.1:CDS:1::Chr1_core_Tb427v10:418416-418818(+)	Tb927.1.2430:mRNA-p1	100	133	0	0	1	133	1	133	9.12e-95	268	133	133	1	Tb427_010019300	Tb927.1.2430
ID=Tb427_010019400.1:CDS:1::Chr1_core_Tb427v10:420009-420411(+)	Tb927.1.2430:mRNA-p1	100	133	0	0	1	133	1	133	9.12e-95	268	133	133	1	Tb427_010019400	Tb927.1.2430
ID=Tb427_010019500.1:CDS:1::Chr1_core_Tb427v10:421603-422005(+)	Tb927.1.2430:mRNA-p1	100	133	0	0	1	133	1	133	9.12e-95	268	133	133	1	Tb427_010019500	Tb927.1.2430
ID=Tb427_010019600.1:CDS:1::Chr1_core_Tb427v10:423200-423602(+)	Tb927.1.2430:mRNA-p1	100	133	0	0	1	133	1	133	9.12e-95	268	133	133	1	Tb427_010019600	Tb927.1.2430
ID=Tb427_010019700.1:CDS:1::Chr1_core_Tb427v10:424795-425197(+)	Tb927.1.2430:mRNA-p1	100	133	0	0	1	133	1	133	9.12e-95	268	133	133	1	Tb427_010019700	Tb927.1.2430
ID=Tb427_010019800.1:CDS:1::Chr1_core_Tb427v10:426274-429223(+)	Tb927.1.2570:mRNA-p1	99.898	982	1	0	1	982	1	982	0	2031	982	982	1	Tb427_010019800	Tb927.1.2570
ID=Tb427_010019900.1:CDS:1::Chr1_core_Tb427v10:430194-431388(+)	Tb927.1.2580:mRNA-p1	97.985	397	8	0	1	397	1	397	0	789	397	397	1	Tb427_010019900	Tb927.1.2580
ID=Tb427_010020000.1:CDS:1::Chr1_core_Tb427v10:432789-434811(+)	Tb927.1.2600:mRNA-p1	97.623	673	10	2	1	673	1	667	0	1326	673	667	1.009	Tb427_010020000	Tb927.1.2600
ID=Tb427_010020100.1:CDS:1::Chr1_core_Tb427v10:439309-440254(+)	Tb927.1.2640:mRNA-p1	96.25	320	4	4	1	314	1	318	0	602	314	318	0.987	Tb427_010020100	Tb927.1.2640
ID=Tb427_010020200.1:CDS:1::Chr1_core_Tb427v10:441585-443127(+)	Tb927.1.2670:mRNA-p1	100	513	0	0	1	513	1	513	0	1046	513	513	1	Tb427_010020200	Tb927.1.2670
ID=Tb427_010020300.1:CDS:1::Chr1_core_Tb427v10:445040-446273(+)	Tb927.1.2700:mRNA-p1	99.268	410	3	0	1	410	1	410	0	835	410	410	1	Tb427_010020300	Tb927.1.2700
ID=Tb427_010020400.1:CDS:1::Chr1_core_Tb427v10:447216-449316(+)	Tb927.1.2710:mRNA-p1	97.759	714	0	2	1	699	1	713	0	1406	699	713	0.98	Tb427_010020400	Tb927.1.2710
ID=Tb427_010020500.1:CDS:1::Chr1_core_Tb427v10:451346-452417(+)	Tb927.1.2730:mRNA-p1	98.034	356	5	1	1	356	1	354	0	713	356	354	1.006	Tb427_010020500	Tb927.1.2730
ID=Tb427_010020600.1:CDS:1::Chr1_core_Tb427v10:453750-455370(+)	Tb927.1.2740:mRNA-p1	99.629	539	2	0	1	539	1	539	0	1104	539	539	1	Tb427_010020600	Tb927.1.2740
ID=Tb427_010020700.1:CDS:1::Chr1_core_Tb427v10:455845-456352(+)	Tb927.1.2750:mRNA-p1	100	168	0	0	1	168	1	168	4.17e-120	334	168	168	1	Tb427_010020700	Tb927.1.2750
ID=Tb427_010020800.1:CDS:1::Chr1_core_Tb427v10:456578-456692(+)	Tb927.1.2760:mRNA-p1	97.297	37	1	0	1	37	1	37	8.79e-22	76.3	37	37	1	Tb427_010020800	Tb927.1.2760
ID=Tb427_010020900.1:CDS:1::Chr1_core_Tb427v10:457275-458487(+)	Tb927.1.2770:mRNA-p1	99.504	403	2	0	1	403	1	403	0	828	403	403	1	Tb427_010020900	Tb927.1.2770
ID=Tb427_010021000.1:CDS:1::Chr1_core_Tb427v10:459720-459945(-)	Tb927.1.2780:mRNA-p1	94.595	74	4	0	1	74	1	74	5.52e-47	142	74	74	1	Tb427_010021000	Tb927.1.2780
ID=Tb427_010021100.1:CDS:1::Chr1_core_Tb427v10:463736-465695(-)	Tb927.1.2820:mRNA-p1	99.54	652	3	0	1	652	1	652	0	1318	652	652	1	Tb427_010021100	Tb927.1.2820
ID=Tb427_010021200.1:CDS:1::Chr1_core_Tb427v10:467736-469695(-)	Tb927.1.2820:mRNA-p1	99.54	652	3	0	1	652	1	652	0	1318	652	652	1	Tb427_010021200	Tb927.1.2820
ID=Tb427_010021300.1:CDS:1::Chr1_core_Tb427v10:471740-473699(-)	Tb927.1.2820:mRNA-p1	99.233	652	5	0	1	652	1	652	0	1316	652	652	1	Tb427_010021300	Tb927.1.2820
ID=Tb427_010021400.1:CDS:1::Chr1_core_Tb427v10:479081-479822(+)	Tb927.1.2970:mRNA-p1	99.187	246	2	0	1	246	1	246	1.4e-180	494	246	246	1	Tb427_010021400	Tb927.1.2970
ID=Tb427_010021500.1:CDS:1::Chr1_core_Tb427v10:481409-484826(+)	Tb927.1.2980:mRNA-p1	98.243	1138	20	0	1	1138	1	1138	0	2300	1138	1138	1	Tb427_010021500	Tb927.1.2980
ID=Tb427_010021600.1:CDS:1::Chr1_core_Tb427v10:485444-485741(+)	Tb927.1.2985:mRNA-p1	98.98	98	1	0	1	98	1	98	4.28e-67	195	98	98	1	Tb427_010021600	Tb927.1.2985
ID=Tb427_010021700.1:CDS:1::Chr1_core_Tb427v10:486130-489205(+)	Tb927.1.2990:mRNA-p1	99.609	1024	4	0	1	1024	1	1024	0	2112	1024	1024	1	Tb427_010021700	Tb927.1.2990
ID=Tb427_010021800.1:CDS:1::Chr1_core_Tb427v10:489479-490688(+)	Tb927.1.3000:mRNA-p1	99.502	402	2	0	1	402	1	402	0	822	402	402	1	Tb427_010021800	Tb927.1.3000
ID=Tb427_010021900.1:CDS:1::Chr1_core_Tb427v10:491264-492383(+)	Tb927.1.3010:mRNA-p1	99.194	372	3	0	1	372	1	372	0	760	372	372	1	Tb427_010021900	Tb927.1.3010
ID=Tb427_010022000.1:CDS:1::Chr1_core_Tb427v10:492754-494005(+)	Tb927.1.3030:mRNA-p1	99.038	416	4	0	1	416	1	416	0	854	416	416	1	Tb427_010022000	Tb927.1.3030
ID=Tb427_010022100.1:CDS:1::Chr1_core_Tb427v10:494320-495133(+)	Tb927.1.3040:mRNA-p1	98.148	270	5	0	1	270	1	270	0	547	270	270	1	Tb427_010022100	Tb927.1.3040
ID=Tb427_010022200.1:CDS:1::Chr1_core_Tb427v10:495520-497200(+)	Tb927.1.3050:mRNA-p1	98.748	559	7	0	1	559	1	559	0	1144	559	559	1	Tb427_010022200	Tb927.1.3050
ID=Tb427_010022300.1:CDS:1::Chr1_core_Tb427v10:497689-498931(+)	Tb927.1.3070:mRNA-p1	99.758	413	1	0	1	413	1	413	0	854	413	413	1	Tb427_010022300	Tb927.1.3070
ID=Tb427_010022400.1:CDS:1::Chr1_core_Tb427v10:500237-501083(+)	Tb927.1.3110:mRNA-p1	100	281	0	0	1	281	1	281	0	573	281	281	1	Tb427_010022400	Tb927.1.3110
ID=Tb427_010022500.1:CDS:1::Chr1_core_Tb427v10:501616-505096(+)	Tb927.1.3120:mRNA-p1	98.102	1159	22	0	1	1159	1	1159	0	2334	1159	1159	1	Tb427_010022500	Tb927.1.3120
ID=Tb427_010022600.1:CDS:1::Chr1_core_Tb427v10:505593-507093(+)	Tb927.1.3130:mRNA-p1	99.599	499	2	0	1	499	1	499	0	1027	499	499	1	Tb427_010022600	Tb927.1.3130
ID=Tb427_010022700.1:CDS:1::Chr1_core_Tb427v10:507992-508910(+)	Tb927.1.3150:mRNA-p1	100	305	0	0	1	305	1	305	0	637	305	305	1	Tb427_010022700	Tb927.1.3150
ID=Tb427_010022800.1:CDS:1::Chr1_core_Tb427v10:509783-510701(+)	Tb927.1.3170:mRNA-p1	99.672	305	1	0	1	305	1	305	0	637	305	305	1	Tb427_010022800	Tb927.1.3170
ID=Tb427_010022900.1:CDS:1::Chr1_core_Tb427v10:511395-511920(+)	Tb927.1.3180:mRNA-p1	100	174	0	0	1	174	1	174	8.04e-130	359	174	174	1	Tb427_010022900	Tb927.1.3180
ID=Tb427_010023000.1:CDS:1::Chr1_core_Tb427v10:512588-513254(+)	Tb927.1.3200:mRNA-p1	99.548	221	1	0	1	221	1	221	3.55e-166	455	221	221	1	Tb427_010023000	Tb927.1.3200
ID=Tb427_010023100.1:CDS:1::Chr1_core_Tb427v10:514242-515844(+)	Tb927.1.3220:mRNA-p1	99.625	533	2	0	1	533	1	533	0	1100	533	533	1	Tb427_010023100	Tb927.1.3220
ID=Tb427_010023200.1:CDS:1::Chr1_core_Tb427v10:516762-518910(+)	Tb927.1.3230:mRNA-p1	99.301	715	5	0	1	715	1	715	0	1432	715	715	1	Tb427_010023200	Tb927.1.3230
ID=Tb427_010023300.1:CDS:1::Chr1_core_Tb427v10:519469-524776(+)	Tb927.1.3250:mRNA-p1	99.774	1768	4	0	1	1768	1	1768	0	3640	1768	1768	1	Tb427_010023300	Tb927.1.3250
ID=Tb427_010023400.1:CDS:1::Chr1_core_Tb427v10:525574-531235(+)	Tb927.1.3260:mRNA-p1	99.576	1886	8	0	1	1886	1	1886	0	3823	1886	1886	1	Tb427_010023400	Tb927.1.3260
ID=Tb427_010023500.1:CDS:1::Chr1_core_Tb427v10:532022-534758(+)	Tb927.1.3270:mRNA-p1	99.232	911	7	0	1	911	1	911	0	1846	911	911	1	Tb427_010023500	Tb927.1.3270
ID=Tb427_010023600.1:CDS:1::Chr1_core_Tb427v10:535429-536185(+)	Tb927.1.3280:mRNA-p1	99.203	251	2	0	1	251	1	251	0	514	251	251	1	Tb427_010023600	Tb927.1.3280
ID=Tb427_010023700.1:CDS:1::Chr1_core_Tb427v10:536685-539652(+)	Tb927.1.3290:mRNA-p1	99.089	988	9	0	1	988	1	988	0	2021	988	988	1	Tb427_010023700	Tb927.1.3290
ID=Tb427_010023800.1:CDS:1::Chr1_core_Tb427v10:540435-543054(+)	Tb927.1.3300:mRNA-p1	99.771	872	2	0	1	872	1	872	0	1826	872	872	1	Tb427_010023800	Tb927.1.3300
ID=Tb427_010023900.1:CDS:1::Chr1_core_Tb427v10:544681-545440(+)	Tb927.1.3310:mRNA-p1	99.603	252	1	0	1	252	1	252	0	511	252	252	1	Tb427_010023900	Tb927.1.3310
ID=Tb427_010024000.1:CDS:1::Chr1_core_Tb427v10:546944-547991(+)	Tb927.1.3320:mRNA-p1	98.854	349	3	1	1	348	1	349	0	689	348	349	0.997	Tb427_010024000	Tb927.1.3320
ID=Tb427_010024200.1:CDS:1::Chr1_core_Tb427v10:551063-551381(-)	Tb927.1.3360:mRNA-p1	99.048	105	1	0	1	105	1	105	1.26e-71	207	105	105	1	Tb427_010024200	Tb927.1.3360
ID=Tb427_010024300.1:CDS:1::Chr1_core_Tb427v10:554273-554762(-)	Tb927.1.3390:mRNA-p1	99.383	162	1	0	1	162	1	162	7.75e-120	333	162	162	1	Tb427_010024300	Tb927.1.3390
ID=Tb427_010024400.1:CDS:1::Chr1_core_Tb427v10:555324-556374(-)	Tb927.1.3400:mRNA-p1	99.427	349	2	0	1	349	1	349	0	719	349	349	1	Tb427_010024400	Tb927.1.3400
ID=Tb427_010024500.1:CDS:1::Chr1_core_Tb427v10:556984-558304(-)	Tb927.1.3410.1:mRNA-p1	97.955	440	5	2	1	439	1	437	0	877	439	437	1.005	Tb427_010024500	Tb927.1.3410.1
ID=Tb427_010024600.1:CDS:1::Chr1_core_Tb427v10:560277-562638(-)	Tb927.1.3450:mRNA-p1	97.851	791	12	2	1	786	1	791	0	1579	786	791	0.994	Tb427_010024600	Tb927.1.3450
ID=Tb427_010024700.1:CDS:1::Chr1_core_Tb427v10:579300-580392(-)	Tb927.1.3550:mRNA-p1	96.97	363	11	0	1	363	1	363	0	727	363	363	1	Tb427_010024700	Tb927.1.3550
ID=Tb427_010024800.1:CDS:1::Chr1_core_Tb427v10:581197-583795(-)	Tb927.1.3560:mRNA-p1	99.538	865	4	0	1	865	1	865	0	1783	865	865	1	Tb427_010024800	Tb927.1.3560
ID=Tb427_010024900.1:CDS:1::Chr1_core_Tb427v10:593589-593886(+)	Tb927.1.450:pseudogenic_transcript-p1	94.898	98	5	0	1	98	362	459	9.56e-61	198	98	2097	0.047	Tb427_010024900	Tb927.1.450
ID=Tb427_010025000.1:CDS:1::Chr1_core_Tb427v10:594081-594543(+)	Tb927.1.430:pseudogenic_transcript-p1	93.464	153	10	0	1	153	525	677	2.44e-95	300	153	2422	0.063	Tb427_010025000	Tb927.1.430
ID=Tb427_010025100.1:CDS:1::Chr1_core_Tb427v10:595068-597084(+)	Tb927.1.240:pseudogenic_transcript-p1	95.764	661	28	0	1	661	840	1500	0	1276	671	2572	0.261	Tb427_010025100	Tb927.1.240
ID=Tb427_010025200.1:CDS:1::Chr1_core_Tb427v10:599112-601254(+)	Tb927.1.3670:mRNA-p1	99.86	713	1	0	1	713	1	713	0	1432	713	713	1	Tb427_010025200	Tb927.1.3670
ID=Tb427_010025300.1:CDS:1::Chr1_core_Tb427v10:614105-614567(+)	Tb927.1.430:pseudogenic_transcript-p1	92.81	153	11	0	1	153	525	677	6.87e-96	301	153	2422	0.063	Tb427_010025300	Tb927.1.430
ID=Tb427_010025400.1:CDS:1::Chr1_core_Tb427v10:615092-616622(+)	Tb927.1.500:pseudogenic_transcript-p1	95.03	503	24	1	1	502	636	1138	0	979	509	1890	0.269	Tb427_010025400	Tb927.1.500
ID=Tb427_010025500.1:CDS:1::Chr1_core_Tb427v10:616902-617694(+)	Tb927.1.240:pseudogenic_transcript-p1	94.355	248	14	0	1	248	1444	1691	3.16e-151	465	263	2572	0.102	Tb427_010025500	Tb927.1.240
ID=Tb427_010026600.1:CDS:1::Chr1_core_Tb427v10:642271-642817(+)	Tb927.1.3800:mRNA-p1	100	181	0	0	1	181	1	181	1.37e-131	365	181	181	1	Tb427_010026600	Tb927.1.3800
ID=Tb427_010026700.1:CDS:1::Chr1_core_Tb427v10:643095-643458(+)	Tb927.1.3810:mRNA-p1	100	120	0	0	1	120	1	120	3.08e-88	250	120	120	1	Tb427_010026700	Tb927.1.3810
ID=Tb427_010026800.1:CDS:1::Chr1_core_Tb427v10:643714-644116(+)	Tb927.1.3820:mRNA-p1	100	133	0	0	1	133	1	133	9.38e-97	273	133	133	1	Tb427_010026800	Tb927.1.3820
ID=Tb427_010026900.1:CDS:1::Chr1_core_Tb427v10:644385-646209(+)	Tb927.1.3830:mRNA-p1	99.671	607	2	0	1	607	1	607	0	1256	607	607	1	Tb427_010026900	Tb927.1.3830
ID=Tb427_010027000.1:CDS:1::Chr1_core_Tb427v10:646704-648534(+)	Tb927.1.3840:mRNA-p1	99.507	609	3	0	1	609	1	609	0	1248	609	609	1	Tb427_010027000	Tb927.1.3840
ID=Tb427_010027100.1:CDS:1::Chr1_core_Tb427v10:649096-649258(+)	Tb927.1.3850:mRNA-p1	100	53	0	0	1	53	1	53	4.43e-34	108	53	53	1	Tb427_010027100	Tb927.1.3850
ID=Tb427_010027200.1:CDS:1::Chr1_core_Tb427v10:650537-654086(+)	Tb927.1.3860:mRNA-p1	99.323	1182	8	0	1	1182	1	1182	0	2429	1182	1182	1	Tb427_010027200	Tb927.1.3860
ID=Tb427_010027300.1:CDS:1::Chr1_core_Tb427v10:654969-660180(+)	Tb927.1.3880:mRNA-p1	99.079	1737	15	1	1	1736	1	1737	0	3530	1736	1737	0.999	Tb427_010027300	Tb927.1.3880
ID=Tb427_010027400.1:CDS:1::Chr1_core_Tb427v10:660414-660900(+)	Tb927.1.3890:mRNA-p1	95.031	161	8	0	1	161	1	161	8.75e-101	285	161	161	1	Tb427_010027400	Tb927.1.3890
ID=Tb427_010027500.1:CDS:1::Chr1_core_Tb427v10:661761-664485(+)	Tb927.1.3910:mRNA-p1	99.008	907	9	0	1	907	1	907	0	1854	907	907	1	Tb427_010027500	Tb927.1.3910
ID=Tb427_010027600.1:CDS:1::Chr1_core_Tb427v10:665681-668420(+)	Tb927.1.3940:mRNA-p1	98.465	912	14	0	1	912	1	912	0	1825	912	912	1	Tb427_010027600	Tb927.1.3940
ID=Tb427_010027700.1:CDS:1::Chr1_core_Tb427v10:668875-670390(+)	Tb927.1.3950:mRNA-p1	100	504	0	0	1	504	1	504	0	1048	504	504	1	Tb427_010027700	Tb927.1.3950
ID=Tb427_010027800.1:CDS:1::Chr1_core_Tb427v10:672926-676676(+)	Tb927.1.4010:mRNA-p1	99.44	1249	7	0	1	1249	1	1249	0	2473	1249	1249	1	Tb427_010027800	Tb927.1.4010
ID=Tb427_010028000.1:CDS:1::Chr1_core_Tb427v10:680962-682594(+)	Tb927.1.4040:mRNA-p1	98.895	543	2	1	1	543	1	539	0	1067	543	539	1.007	Tb427_010028000	Tb927.1.4040
ID=Tb427_010028100.1:CDS:1::Chr1_core_Tb427v10:684677-687455(+)	Tb927.1.4050:mRNA-p1	99.676	925	3	0	1	925	1	925	0	1932	925	925	1	Tb427_010028100	Tb927.1.4050
ID=Tb427_010028200.1:CDS:1::Chr1_core_Tb427v10:689981-691043(+)	Tb927.1.4100:mRNA-p1	98.867	353	4	0	1	353	1	353	0	724	353	353	1	Tb427_010028200	Tb927.1.4100
ID=Tb427_010028300.1:CDS:1::Chr1_core_Tb427v10:693160-694270(+)	Tb11.v5.0758.1-p1	100	369	0	0	1	369	1	369	0	759	369	369	1	Tb427_010028300	Tb11.v5.0758.1-p1
ID=Tb427_010028400.1:CDS:1::Chr1_core_Tb427v10:695183-695684(+)	Tb927.1.4160:mRNA-p1	100	166	0	0	1	166	1	166	1.94e-124	345	166	166	1	Tb427_010028400	Tb927.1.4160
ID=Tb427_010028500.1:CDS:1::Chr1_core_Tb427v10:696350-698585(+)	Tb927.1.4180:mRNA-p1	99.866	744	1	0	1	744	1	744	0	1519	744	744	1	Tb427_010028500	Tb927.1.4180
ID=Tb427_010028600.1:CDS:1::Chr1_core_Tb427v10:700006-701293(+)	Tb927.1.4220.2:mRNA-p1	99.766	428	1	0	1	428	1	428	0	872	428	428	1	Tb427_010028600	Tb927.1.4220.2
ID=Tb427_010028700.1:CDS:1::Chr1_core_Tb427v10:702154-703435(+)	Tb927.1.4230:mRNA-p1	98.592	426	6	0	1	426	1	426	0	874	426	426	1	Tb427_010028700	Tb927.1.4230
ID=Tb427_010028800.1:CDS:1::Chr1_core_Tb427v10:704659-707011(+)	Tb927.1.4250:mRNA-p1	98.352	789	7	2	1	783	1	789	0	1579	783	789	0.992	Tb427_010028800	Tb927.1.4250
ID=Tb427_010028900.1:CDS:1::Chr1_core_Tb427v10:709264-711361(+)	Tb927.1.4280:mRNA-p1	99.14	698	6	0	1	698	1	698	0	1396	698	698	1	Tb427_010028900	Tb927.1.4280
ID=Tb427_010029000.1:CDS:1::Chr1_core_Tb427v10:714488-715973(+)	Tb927.1.4300:mRNA-p1	98.178	494	6	1	1	494	1	491	0	1007	494	491	1.006	Tb427_010029000	Tb927.1.4300
ID=Tb427_010029100.1:CDS:1::Chr1_core_Tb427v10:719122-724039(+)	Tb927.1.4310:mRNA-p1	99.817	1638	3	0	1	1638	1	1638	0	3312	1638	1638	1	Tb427_010029100	Tb927.1.4310
ID=Tb427_010029200.1:CDS:1::Chr1_core_Tb427v10:727874-730025(+)	Tb927.1.4340:mRNA-p1	99.441	716	4	0	1	716	1	716	0	1461	716	716	1	Tb427_010029200	Tb927.1.4340
ID=Tb427_010029300.1:CDS:1::Chr1_core_Tb427v10:731456-733259(+)	Tb927.1.4370:mRNA-p1	99.167	600	5	0	1	600	1	600	0	1237	600	600	1	Tb427_010029300	Tb927.1.4370
ID=Tb427_010029400.1:CDS:1::Chr1_core_Tb427v10:734215-735808(+)	Tb927.1.4380:mRNA-p1	99.434	530	3	0	1	530	1	530	0	1079	530	530	1	Tb427_010029400	Tb927.1.4380
ID=Tb427_010029500.1:CDS:1::Chr1_core_Tb427v10:736303-737161(+)	Tb927.1.4400:mRNA-p1	98.611	288	1	1	1	285	1	288	0	565	285	288	0.99	Tb427_010029500	Tb927.1.4400
ID=Tb427_010029600.1:CDS:1::Chr1_core_Tb427v10:737737-740074(+)	Tb927.1.4410:mRNA-p1	99.229	778	6	0	1	778	1	778	0	1571	778	778	1	Tb427_010029600	Tb927.1.4410
ID=Tb427_010029700.1:CDS:1::Chr1_core_Tb427v10:740525-743363(+)	Tb927.1.4420:mRNA-p1	98.942	945	10	0	1	945	1	945	0	1924	945	945	1	Tb427_010029700	Tb927.1.4420
ID=Tb427_010029800.1:CDS:1::Chr1_core_Tb427v10:744753-748257(+)	Tb927.1.4450:mRNA-p1	99.572	1167	5	0	1	1167	1	1167	0	2402	1167	1167	1	Tb427_010029800	Tb927.1.4450
ID=Tb427_010029900.1:CDS:1::Chr1_core_Tb427v10:749578-750910(+)	Tb927.1.4470:mRNA-p1	99.097	443	4	0	1	443	1	443	0	902	443	443	1	Tb427_010029900	Tb927.1.4470
ID=Tb427_010030000.1:CDS:1::Chr1_core_Tb427v10:751672-756127(+)	Tb927.1.4480:mRNA-p1	98.652	1484	20	0	1	1484	1	1484	0	3013	1484	1484	1	Tb427_010030000	Tb927.1.4480
ID=Tb427_010030100.1:CDS:1::Chr1_core_Tb427v10:756968-757487(+)	Tb927.1.4490:mRNA-p1	99.419	172	1	0	1	172	1	172	5.1e-128	355	172	172	1	Tb427_010030100	Tb927.1.4490
ID=Tb427_010030200.1:CDS:1::Chr1_core_Tb427v10:760779-761667(+)	Tb927.1.4500:mRNA-p1	99.661	295	1	0	1	295	1	295	0	603	295	295	1	Tb427_010030200	Tb927.1.4500
ID=Tb427_010030300.1:CDS:1::Chr1_core_Tb427v10:762995-765191(+)	Tb927.1.4520:mRNA-p1	98.358	731	12	0	1	731	1	731	0	1464	731	731	1	Tb427_010030300	Tb927.1.4520
ID=Tb427_010030400.1:CDS:1::Chr1_core_Tb427v10:767436-769020(+)	Tb11.v5.0705.1-p1	98.861	527	6	0	1	527	1	527	0	1077	527	527	1	Tb427_010030400	Tb11.v5.0705.1-p1
ID=Tb427_010030500.1:CDS:1::Chr1_core_Tb427v10:770507-772091(+)	Tb11.v5.0705.1-p1	99.241	527	4	0	1	527	1	527	0	1078	527	527	1	Tb427_010030500	Tb11.v5.0705.1-p1
ID=Tb427_010030600.1:CDS:1::Chr1_core_Tb427v10:773577-775161(+)	Tb11.v5.0705.1-p1	99.431	527	3	0	1	527	1	527	0	1082	527	527	1	Tb427_010030600	Tb11.v5.0705.1-p1
ID=Tb427_010030700.1:CDS:1::Chr1_core_Tb427v10:776647-778231(+)	Tb11.v5.0705.1-p1	99.431	527	3	0	1	527	1	527	0	1082	527	527	1	Tb427_010030700	Tb11.v5.0705.1-p1
ID=Tb427_010030800.1:CDS:1::Chr1_core_Tb427v10:779717-781301(+)	Tb11.v5.0705.1-p1	99.431	527	3	0	1	527	1	527	0	1082	527	527	1	Tb427_010030800	Tb11.v5.0705.1-p1
ID=Tb427_010030900.1:CDS:1::Chr1_core_Tb427v10:782787-784371(+)	Tb11.v5.0705.1-p1	99.241	527	4	0	1	527	1	527	0	1078	527	527	1	Tb427_010030900	Tb11.v5.0705.1-p1
ID=Tb427_010031000.1:CDS:1::Chr1_core_Tb427v10:785884-787315(+)	Tb927.1.4650:mRNA-p1	99.37	476	3	0	1	476	1	476	0	972	476	476	1	Tb427_010031000	Tb927.1.4650
ID=Tb427_010031100.1:CDS:1::Chr1_core_Tb427v10:793736-794732(+)	Tb927.1.4680:mRNA-p1	98.187	331	6	0	1	331	1	331	0	684	331	331	1	Tb427_010031100	Tb927.1.4680
ID=Tb427_010031200.1:CDS:1::Chr1_core_Tb427v10:795181-796219(+)	Tb927.1.4690:mRNA-p1	99.71	345	1	0	1	345	1	345	0	722	345	345	1	Tb427_010031200	Tb927.1.4690
ID=Tb427_010031300.1:CDS:1::Chr1_core_Tb427v10:797021-797981(+)	Tb927.1.4700:mRNA-p1	97.492	319	8	0	1	319	1	319	0	634	319	319	1	Tb427_010031300	Tb927.1.4700
ID=Tb427_010031400.1:CDS:1::Chr1_core_Tb427v10:798781-799330(+)	Tb927.1.4710:mRNA-p1	97.802	182	0	1	1	182	1	178	5.28e-130	360	182	178	1.022	Tb427_010031400	Tb927.1.4710
ID=Tb427_010031500.1:CDS:1::Chr1_core_Tb427v10:799785-801681(+)	Tb927.1.4720:mRNA-p1	98.732	631	8	0	1	631	1	631	0	1276	631	631	1	Tb427_010031500	Tb927.1.4720
ID=Tb427_010031600.1:CDS:1::Chr1_core_Tb427v10:802017-802494(+)	Tb927.1.4730:mRNA-p1	99.367	158	1	0	1	158	1	158	1.74e-118	330	158	158	1	Tb427_010031600	Tb927.1.4730
ID=Tb427_010031700.1:CDS:1::Chr1_core_Tb427v10:802955-806135(+)	Tb927.1.4740:mRNA-p1	99.339	1059	7	0	1	1059	1	1059	0	2178	1059	1059	1	Tb427_010031700	Tb927.1.4740
ID=Tb427_010031800.1:CDS:1::Chr1_core_Tb427v10:806848-809935(+)	Tb927.1.4760:mRNA-p1	99.514	1028	5	0	1	1028	1	1028	0	2105	1028	1028	1	Tb427_010031800	Tb927.1.4760
ID=Tb427_010031900.1:CDS:1::Chr1_core_Tb427v10:810550-812575(+)	Tb927.1.4780:mRNA-p1	98.813	674	4	1	1	674	1	670	0	1383	674	670	1.006	Tb427_010031900	Tb927.1.4780
ID=Tb427_010032000.1:CDS:1::Chr1_core_Tb427v10:813574-814975(+)	Tb927.1.4800:mRNA-p1	98.929	467	4	1	1	466	1	467	0	932	466	467	0.998	Tb427_010032000	Tb927.1.4800
ID=Tb427_010032100.1:CDS:1::Chr1_core_Tb427v10:815483-816929(+)	Tb927.1.4810:pseudogenic_transcript-p1	99.517	207	1	0	1	207	1	207	1.1e-152	442	481	484	0.994	Tb427_010032100	Tb927.1.4810
ID=Tb427_010032200.1:CDS:1::Chr1_core_Tb427v10:817758-818661(+)	Tb927.1.4830:mRNA-p1	99.667	300	1	0	1	300	1	300	0	616	300	300	1	Tb427_010032200	Tb927.1.4830
ID=Tb427_010032300.1:CDS:1::Chr1_core_Tb427v10:820568-820715(+)	Tb927.1.4900:mRNA-p1	97.917	48	1	0	1	48	325	372	1.99e-27	99	48	372	0.129	Tb427_010032300	Tb927.1.4900
ID=Tb427_010032600.1:CDS:1::Chr1_core_Tb427v10:824609-825728(+)	Tb927.1.4900:mRNA-p1	98.925	372	4	0	1	372	1	372	0	764	372	372	1	Tb427_010032600	Tb927.1.4900
ID=Tb427_010032700.1:CDS:1::Chr1_core_Tb427v10:825858-826833(+)	Tb927.1.4910:mRNA-p1	97.531	324	8	0	1	324	1	324	0	649	324	324	1	Tb427_010032700	Tb927.1.4910
ID=Tb427_010032800.1:CDS:1::Chr1_core_Tb427v10:827738-828326(+)	Tb927.1.4920:mRNA-p1	100	195	0	0	1	195	1	195	1.28e-145	401	195	195	1	Tb427_010032800	Tb927.1.4920
ID=Tb427_010032900.1:CDS:1::Chr1_core_Tb427v10:832780-833128(+)	Tb927.1.4970:mRNA-p1	96.522	115	4	0	1	115	1	115	5.31e-79	226	115	115	1	Tb427_010032900	Tb927.1.4970
ID=Tb427_010033000.1:CDS:1::Chr1_core_Tb427v10:835377-836193(+)	Tb927.1.5000:mRNA-p1	98.524	271	4	0	1	271	1	271	0	551	271	271	1	Tb427_010033000	Tb927.1.5000
ID=Tb427_010033100.1:CDS:1::Chr1_core_Tb427v10:838880-841088(+)	Tb927.1.5030:mRNA-p1	97.959	735	15	0	1	735	1	735	0	1432	735	735	1	Tb427_010033100	Tb927.1.5030
ID=Tb427_020005200.1:CDS:1::Chr2_core_Tb427v10:15199-15790(-)	Tb927.2.1560:mRNA-p1	99.49	196	1	0	1	196	1	196	3.32e-146	403	196	196	1	Tb427_020005200	Tb927.2.1560
ID=Tb427_020005300.1:CDS:1::Chr2_core_Tb427v10:17197-18130(-)	Tb927.2.1600:mRNA-p1	99.355	310	2	0	1	310	1	310	0	639	310	310	1	Tb427_020005300	Tb927.2.1600
ID=Tb427_020005400.1:CDS:1::Chr2_core_Tb427v10:26215-26806(+)	Tb927.2.1560:mRNA-p1	99.49	196	1	0	1	196	1	196	3.32e-146	403	196	196	1	Tb427_020005400	Tb927.2.1560
ID=Tb427_020005500.1:CDS:1::Chr2_core_Tb427v10:27747-30036(+)	Tb927.2.1700:mRNA-p1	99.213	762	6	0	1	762	1	762	0	1565	762	762	1	Tb427_020005500	Tb927.2.1700
ID=Tb427_020005600.1:CDS:1::Chr2_core_Tb427v10:31809-32178(+)	Tb927.2.1720:mRNA-p1	98.361	122	2	0	1	122	1	122	2.32e-86	245	122	122	1	Tb427_020005600	Tb927.2.1720
ID=Tb427_020005700.1:CDS:1::Chr2_core_Tb427v10:32349-33162(+)	Tb927.2.1730:mRNA-p1	99.259	270	2	0	1	270	1	270	0	551	270	270	1	Tb427_020005700	Tb927.2.1730
ID=Tb427_020005800.1:CDS:1::Chr2_core_Tb427v10:33285-33903(+)	Tb927.2.1740:mRNA-p1	98.537	205	3	0	1	205	1	205	4.56e-153	421	205	205	1	Tb427_020005800	Tb927.2.1740
ID=Tb427_020005900.1:CDS:1::Chr2_core_Tb427v10:35935-38344(+)	Tb927.2.1760:mRNA-p1	98.878	802	9	0	1	802	1	802	0	1647	802	802	1	Tb427_020005900	Tb927.2.1760
ID=Tb427_020006000.1:CDS:1::Chr2_core_Tb427v10:38985-41394(+)	Tb927.2.1760:mRNA-p1	98.878	802	9	0	1	802	1	802	0	1647	802	802	1	Tb427_020006000	Tb927.2.1760
ID=Tb427_020006100.1:CDS:1::Chr2_core_Tb427v10:42035-42314(+)	Tb927.2.1770:pseudogenic_transcript-p1	100	91	0	0	1	91	1	91	8.08e-65	189	92	91	1.011	Tb427_020006100	Tb927.2.1770
ID=Tb427_020006200.1:CDS:1::Chr2_core_Tb427v10:42587-43955(+)	Tb927.2.1780:mRNA-p1	100	455	0	0	1	455	1	455	0	944	455	455	1	Tb427_020006200	Tb927.2.1780
ID=Tb427_020006300.1:CDS:1::Chr2_core_Tb427v10:44436-44784(+)	Tb927.2.1790:mRNA-p1	99.123	114	1	0	1	114	1	114	1.38e-82	235	115	115	1	Tb427_020006300	Tb927.2.1790
ID=Tb427_020006400.1:CDS:1::Chr2_core_Tb427v10:45322-48403(+)	Tb927.2.1800:mRNA-p1	100	1026	0	0	1	1026	1	1026	0	2136	1026	1026	1	Tb427_020006400	Tb927.2.1800
ID=Tb427_020006500.1:CDS:1::Chr2_core_Tb427v10:49069-52552(+)	Tb927.2.1810:mRNA-p1	100	1160	0	0	1	1160	1	1160	0	2412	1160	1160	1	Tb427_020006500	Tb927.2.1810
ID=Tb427_020006600.1:CDS:1::Chr2_core_Tb427v10:53394-55260(+)	Tb927.2.1820:mRNA-p1	99.678	621	2	0	1	621	1	621	0	1286	621	621	1	Tb427_020006600	Tb927.2.1820
ID=Tb427_020006700.1:CDS:1::Chr2_core_Tb427v10:58634-60047(+)	Tb927.2.1850:mRNA-p1	100	470	0	0	1	470	1	470	0	962	470	470	1	Tb427_020006700	Tb927.2.1850
ID=Tb427_020006800.1:CDS:1::Chr2_core_Tb427v10:60596-63215(+)	Tb927.2.1860:mRNA-p1	99.885	872	1	0	1	872	1	872	0	1788	872	872	1	Tb427_020006800	Tb927.2.1860
ID=Tb427_020006900.1:CDS:1::Chr2_core_Tb427v10:64450-65335(+)	Tb927.2.1890:mRNA-p1	99.32	294	0	2	1	294	1	292	0	603	294	292	1.007	Tb427_020006900	Tb927.2.1890
ID=Tb427_020007000.1:CDS:1::Chr2_core_Tb427v10:68316-69783(+)	Tb927.2.1920:mRNA-p1	99.59	488	2	0	1	488	1	488	0	982	488	488	1	Tb427_020007000	Tb927.2.1920
ID=Tb427_020007100.1:CDS:1::Chr2_core_Tb427v10:74883-76494(-)	Tb927.1.240:pseudogenic_transcript-p1	95.896	536	21	1	1	536	1050	1584	0	1056	536	2572	0.208	Tb427_020007100	Tb927.1.240
ID=Tb427_020007300.1:CDS:1::Chr2_core_Tb427v10:82539-82614(-)	Tb927.2.2015:mRNA-p1	100	24	0	0	1	24	1	24	7.21e-12	50.4	24	24	1	Tb427_020007300	Tb927.2.2015
ID=Tb427_020007400.1:CDS:1::Chr2_core_Tb427v10:83209-84361(-)	Tb927.2.2020:mRNA-p1	99.739	383	1	0	1	383	1	383	0	793	383	383	1	Tb427_020007400	Tb927.2.2020
ID=Tb427_020007500.1:CDS:1::Chr2_core_Tb427v10:89234-90569(-)	Tb927.2.2060:mRNA-p1	98.198	444	8	0	1	444	1	444	0	894	444	444	1	Tb427_020007500	Tb927.2.2060
ID=Tb427_020007700.1:CDS:1::Chr2_core_Tb427v10:95075-97997(-)	Tb927.2.2090:mRNA-p1	98.265	980	8	2	1	973	1	978	0	1966	973	978	0.995	Tb427_020007700	Tb927.2.2090
ID=Tb427_020007800.1:CDS:1::Chr2_core_Tb427v10:100134-101490(-)	Tb927.2.2120:mRNA-p1	99.558	453	0	1	1	451	1	453	0	936	451	453	0.996	Tb427_020007800	Tb927.2.2120
ID=Tb427_020007900.1:CDS:1::Chr2_core_Tb427v10:103567-104260(-)	Tb927.2.2130:mRNA-p1	100	230	0	0	1	230	1	230	1.26e-173	475	230	230	1	Tb427_020007900	Tb927.2.2130
ID=Tb427_020008000.1:CDS:1::Chr2_core_Tb427v10:105329-105656(-)	Tb927.2.2140:mRNA-p1	100	108	0	0	1	108	1	108	1.67e-79	227	108	108	1	Tb427_020008000	Tb927.2.2140
ID=Tb427_020008100.1:CDS:1::Chr2_core_Tb427v10:107937-108927(-)	Tb927.2.2160:mRNA-p1	100	329	0	0	1	329	1	329	0	675	329	329	1	Tb427_020008100	Tb927.2.2160
ID=Tb427_020008200.1:CDS:1::Chr2_core_Tb427v10:109972-110743(-)	Tb927.2.2180:mRNA-p1	99.219	256	2	0	1	256	1	256	0	520	256	256	1	Tb427_020008200	Tb927.2.2180
ID=Tb427_020008300.1:CDS:1::Chr2_core_Tb427v10:112254-114312(-)	Tb927.2.2190:mRNA-p1	99.562	685	3	0	1	685	1	685	0	1409	685	685	1	Tb427_020008300	Tb927.2.2190
ID=Tb427_020008400.1:CDS:1::Chr2_core_Tb427v10:115363-115936(-)	Tb927.2.2200:mRNA-p1	98.947	190	2	0	1	190	1	190	2.99e-139	385	190	190	1	Tb427_020008400	Tb927.2.2200
ID=Tb427_020008500.1:CDS:1::Chr2_core_Tb427v10:116210-119333(-)	Tb927.2.2210:mRNA-p1	98.75	1040	12	1	1	1040	1	1039	0	2133	1040	1039	1.001	Tb427_020008500	Tb927.2.2210
ID=Tb427_020008600.1:CDS:1::Chr2_core_Tb427v10:119866-120808(-)	Tb927.2.2220:mRNA-p1	99.681	313	1	0	1	313	1	313	0	644	313	313	1	Tb427_020008600	Tb927.2.2220
ID=Tb427_020008700.1:CDS:1::Chr2_core_Tb427v10:121575-122742(-)	Tb927.2.2230:mRNA-p1	99.227	388	3	0	1	388	1	388	0	788	388	388	1	Tb427_020008700	Tb927.2.2230
ID=Tb427_020008800.1:CDS:1::Chr2_core_Tb427v10:123385-127045(-)	Tb927.2.2240:mRNA-p1	99.508	1219	6	0	1	1219	1	1219	0	2521	1219	1219	1	Tb427_020008800	Tb927.2.2240
ID=Tb427_020008900.1:CDS:1::Chr2_core_Tb427v10:129084-141906(-)	Tb927.2.2260:mRNA-p1	99.299	4277	26	2	1	4273	1	4277	0	8735	4273	4277	0.999	Tb427_020008900	Tb927.2.2260
ID=Tb427_020009000.1:CDS:1::Chr2_core_Tb427v10:142962-143652(-)	Tb927.2.2270:mRNA-p1	100	229	0	0	1	229	1	229	1.75e-176	482	229	229	1	Tb427_020009000	Tb927.2.2270
ID=Tb427_020009100.1:CDS:1::Chr2_core_Tb427v10:146516-146975(-)	Tb927.2.2320:mRNA-p1	96	25	1	0	128	152	131	155	1.96e-08	49.3	152	155	0.981	Tb427_020009100	Tb927.2.2320
ID=Tb427_020009200.1:CDS:1::Chr2_core_Tb427v10:148157-151793(-)	Tb927.2.2340:mRNA-p1	99.009	1211	8	1	1	1211	1	1207	0	2498	1211	1207	1.003	Tb427_020009200	Tb927.2.2340
ID=Tb427_020009300.1:CDS:1::Chr2_core_Tb427v10:153534-155577(-)	Tb927.2.2360:mRNA-p1	98.971	680	7	0	1	680	1	680	0	1400	680	680	1	Tb427_020009300	Tb927.2.2360
ID=Tb427_020009400.1:CDS:1::Chr2_core_Tb427v10:156405-160605(-)	Tb927.2.2370:mRNA-p1	98.785	1399	17	0	1	1399	1	1399	0	2843	1399	1399	1	Tb427_020009400	Tb927.2.2370
ID=Tb427_020009500.1:CDS:1::Chr2_core_Tb427v10:161433-164058(-)	Tb927.2.2380:mRNA-p1	98.856	874	10	0	1	874	1	874	0	1791	874	874	1	Tb427_020009500	Tb927.2.2380
ID=Tb427_020009600.1:CDS:1::Chr2_core_Tb427v10:165007-165484(-)	Tb927.2.2390:mRNA-p1	98.137	161	0	1	1	158	1	161	3.36e-109	306	158	161	0.981	Tb427_020009600	Tb927.2.2390
ID=Tb427_020009700.1:CDS:1::Chr2_core_Tb427v10:166806-169056(-)	Tb927.2.2400:mRNA-p1	99.065	749	7	0	1	749	1	749	0	1543	749	749	1	Tb427_020009700	Tb927.2.2400
ID=Tb427_020009800.1:CDS:1::Chr2_core_Tb427v10:169535-171479(-)	Tb927.2.2410:mRNA-p1	98.609	647	9	0	1	647	1	647	0	1305	647	647	1	Tb427_020009800	Tb927.2.2410
ID=Tb427_020009900.1:CDS:1::Chr2_core_Tb427v10:173922-175041(-)	Tb927.2.2430:mRNA-p1	100	372	0	0	1	372	1	372	0	777	372	372	1	Tb427_020009900	Tb927.2.2430
ID=Tb427_020010000.1:CDS:1::Chr2_core_Tb427v10:176248-177790(-)	Tb927.2.2440:mRNA-p1	100	513	0	0	1	513	1	513	0	1046	513	513	1	Tb427_020010000	Tb927.2.2440
ID=Tb427_020010100.1:CDS:1::Chr2_core_Tb427v10:178394-179693(-)	Tb927.2.2450:mRNA-p1	99.074	432	4	0	1	432	1	432	0	891	432	432	1	Tb427_020010100	Tb927.2.2450
ID=Tb427_020010200.1:CDS:1::Chr2_core_Tb427v10:182041-182638(-)	Tb927.2.2460:mRNA-p1	100	198	0	0	1	198	1	198	1.65e-149	411	198	198	1	Tb427_020010200	Tb927.2.2460
ID=Tb427_020010300.1:CDS:1::Chr2_core_Tb427v10:183087-185376(-)	Tb927.2.2470:mRNA-p1	99.213	762	6	0	1	762	1	762	0	1543	762	762	1	Tb427_020010300	Tb927.2.2470
ID=Tb427_020010400.1:CDS:1::Chr2_core_Tb427v10:186703-187534(-)	Tb927.2.2490:mRNA-p1	99.638	276	1	0	1	276	1	276	0	577	276	276	1	Tb427_020010400	Tb927.2.2490
ID=Tb427_020010500.1:CDS:1::Chr2_core_Tb427v10:188107-188953(-)	Tb927.2.2500:mRNA-p1	99.288	281	2	0	1	281	1	281	0	566	281	281	1	Tb427_020010500	Tb927.2.2500
ID=Tb427_020010600.1:CDS:1::Chr2_core_Tb427v10:189939-190752(-)	Tb927.2.2510:mRNA-p1	100	270	0	0	1	270	1	270	0	551	270	270	1	Tb427_020010600	Tb927.2.2510
ID=Tb427_020010700.1:CDS:1::Chr2_core_Tb427v10:191255-192068(-)	Tb927.2.2510:mRNA-p1	100	270	0	0	1	270	1	270	0	551	270	270	1	Tb427_020010700	Tb927.2.2510
ID=Tb427_020010800.1:CDS:1::Chr2_core_Tb427v10:192571-193384(-)	Tb927.2.2510:mRNA-p1	100	270	0	0	1	270	1	270	0	551	270	270	1	Tb427_020010800	Tb927.2.2510
ID=Tb427_020010900.1:CDS:1::Chr2_core_Tb427v10:194900-197213(-)	Tb927.2.2530:mRNA-p1	99.091	770	7	0	1	770	1	770	0	1550	770	770	1	Tb427_020010900	Tb927.2.2530
ID=Tb427_020011000.1:CDS:1::Chr2_core_Tb427v10:197768-198308(-)	Tb927.2.2540:mRNA-p1	98.883	179	2	0	1	179	1	179	2.97e-127	353	179	179	1	Tb427_020011000	Tb927.2.2540
ID=Tb427_020011100.1:CDS:1::Chr2_core_Tb427v10:198808-200536(-)	Tb927.2.2550:mRNA-p1	98.783	575	7	0	1	575	1	575	0	1173	575	575	1	Tb427_020011100	Tb927.2.2550
ID=Tb427_020011200.1:CDS:1::Chr2_core_Tb427v10:201147-201648(-)	Tb927.2.2570:mRNA-p1	94.578	166	9	0	1	166	1	166	2.41e-109	307	166	166	1	Tb427_020011200	Tb927.2.2570
ID=Tb427_020011300.1:CDS:1::Chr2_core_Tb427v10:204055-207229(-)	Tb927.2.2580:mRNA-p1	99.527	1057	5	0	1	1057	1	1057	0	2155	1057	1057	1	Tb427_020011300	Tb927.2.2580
ID=Tb427_020011400.1:CDS:1::Chr2_core_Tb427v10:208006-208324(-)	Tb927.2.2590:mRNA-p1	100	105	0	0	1	105	1	105	7.23e-74	213	105	105	1	Tb427_020011400	Tb927.2.2590
ID=Tb427_020011500.1:CDS:1::Chr2_core_Tb427v10:216878-227171(+)	Tb927.2.2650:mRNA-p1	99.679	3430	10	1	1	3430	1	3429	0	6986	3430	3429	1	Tb427_020011500	Tb927.2.2650
ID=Tb427_020011600.1:CDS:1::Chr2_core_Tb427v10:228106-228409(+)	Tb927.2.2670:mRNA-p1	100	100	0	0	1	100	1	100	9.81e-66	192	100	100	1	Tb427_020011600	Tb927.2.2670
ID=Tb427_020011700.1:CDS:1::Chr2_core_Tb427v10:230594-235100(+)	Tb927.2.2720:mRNA-p1	99.734	1501	4	0	1	1501	1	1501	0	3097	1501	1501	1	Tb427_020011700	Tb927.2.2720
ID=Tb427_020011800.1:CDS:1::Chr2_core_Tb427v10:238366-238744(+)	Tb927.2.2770:mRNA-p1	100	125	0	0	1	125	1	125	1.32e-90	256	125	125	1	Tb427_020011800	Tb927.2.2770
ID=Tb427_020011900.1:CDS:1::Chr2_core_Tb427v10:243651-244578(+)	Tb927.2.2830:mRNA-p1	99.675	308	1	0	1	308	1	308	0	617	308	308	1	Tb427_020011900	Tb927.2.2830
ID=Tb427_020012000.1:CDS:1::Chr2_core_Tb427v10:245795-246902(+)	Tb927.2.2860:mRNA-p1	99.728	368	1	0	1	368	1	368	0	755	368	368	1	Tb427_020012000	Tb927.2.2860
ID=Tb427_020012100.1:CDS:1::Chr2_core_Tb427v10:248531-249833(+)	Tb927.2.2880:mRNA-p1	100	433	0	0	1	433	1	433	0	896	433	433	1	Tb427_020012100	Tb927.2.2880
ID=Tb427_020012200.1:CDS:1::Chr2_core_Tb427v10:251103-251646(+)	Tb927.2.2900:mRNA-p1	100	180	0	0	1	180	1	180	9.07e-134	370	180	180	1	Tb427_020012200	Tb927.2.2900
ID=Tb427_020012300.1:CDS:1::Chr2_core_Tb427v10:252074-253298(+)	Tb927.2.2910:mRNA-p1	98.771	407	3	1	1	407	1	405	0	829	407	405	1.005	Tb427_020012300	Tb927.2.2910
ID=Tb427_020012400.1:CDS:1::Chr2_core_Tb427v10:254003-255350(+)	Tb927.2.2920:mRNA-p1	98.884	448	5	0	1	448	1	448	0	908	448	448	1	Tb427_020012400	Tb927.2.2920
ID=Tb427_020012500.1:CDS:1::Chr2_core_Tb427v10:256622-257522(+)	Tb927.2.2940:mRNA-p1	99.666	299	1	0	1	299	1	299	0	609	299	299	1	Tb427_020012500	Tb927.2.2940
ID=Tb427_020012600.1:CDS:1::Chr2_core_Tb427v10:257917-260785(+)	Tb927.2.2950:mRNA-p1	99.162	955	8	0	1	955	1	955	0	1929	955	955	1	Tb427_020012600	Tb927.2.2950
ID=Tb427_020012700.1:CDS:1::Chr2_core_Tb427v10:261319-262258(+)	Tb927.2.2970:mRNA-p1	99.679	312	1	0	1	312	1	312	0	636	312	312	1	Tb427_020012700	Tb927.2.2970
ID=Tb427_020012800.1:CDS:1::Chr2_core_Tb427v10:264519-266211(+)	Tb927.2.2990:mRNA-p1	99.822	563	1	0	1	563	1	563	0	1146	563	563	1	Tb427_020012800	Tb927.2.2990
ID=Tb427_020012900.1:CDS:1::Chr2_core_Tb427v10:266452-267709(+)	Tb927.2.3000:mRNA-p1	99.522	418	2	0	1	418	1	418	0	855	418	418	1	Tb427_020012900	Tb927.2.3000
ID=Tb427_020013000.1:CDS:1::Chr2_core_Tb427v10:268236-271335(+)	Tb927.2.3020:mRNA-p1	99.612	1032	4	0	1	1032	1	1032	0	2078	1032	1032	1	Tb427_020013000	Tb927.2.3020
ID=Tb427_020013100.1:CDS:1::Chr2_core_Tb427v10:272013-274452(+)	Tb927.2.3030:mRNA-p1	99.631	812	3	0	1	812	1	812	0	1661	812	812	1	Tb427_020013100	Tb927.2.3030
ID=Tb427_020013200.1:CDS:1::Chr2_core_Tb427v10:275242-275446(+)	Tb927.2.3055:mRNA-p1	98.507	67	1	0	1	67	1	67	1.1e-44	136	67	67	1	Tb427_020013200	Tb927.2.3055
ID=Tb427_020013300.1:CDS:1::Chr2_core_Tb427v10:276327-277554(+)	Tb927.2.3080:mRNA-p1	99.51	408	2	0	1	408	1	408	0	846	408	408	1	Tb427_020013300	Tb927.2.3080
ID=Tb427_020013500.1:CDS:1::Chr2_core_Tb427v10:282677-283964(+)	Tb927.2.3160:mRNA-p1	99.301	429	2	1	1	428	1	429	0	862	428	429	0.998	Tb427_020013500	Tb927.2.3160
ID=Tb427_020013600.1:CDS:1::Chr2_core_Tb427v10:284801-287813(+)	Tb927.2.3180:mRNA-p1	99.701	1003	3	0	1	1003	1	1003	0	2093	1003	1003	1	Tb427_020013600	Tb927.2.3180
ID=Tb427_020013700.1:CDS:1::Chr2_core_Tb427v10:289072-289540(+)	Tb927.2.3190:mRNA-p1	100	155	0	0	1	155	1	155	4.45e-111	310	155	155	1	Tb427_020013700	Tb927.2.3190
ID=Tb427_020013800.1:CDS:1::Chr2_core_Tb427v10:293223-293601(+)	Tb927.5.1120:mRNA-p1	37.143	35	20	1	57	91	5727	5759	2.9	26.6	125	6062	0.021	Tb427_020013800	Tb927.5.1120
ID=Tb427_020013900.1:CDS:1::Chr2_core_Tb427v10:295144-296455(+)	Tb11.v5.0731.1-p1	99.063	427	4	0	1	427	1	427	0	877	436	430	1.014	Tb427_020013900	Tb11.v5.0731.1-p1
ID=Tb427_020014000.1:CDS:1::Chr2_core_Tb427v10:296762-297140(+)	Tb927.3.3650:mRNA-p1	35.294	51	33	0	34	84	352	402	0.11	30.4	125	557	0.224	Tb427_020014000	Tb927.3.3650
ID=Tb427_020014100.1:CDS:1::Chr2_core_Tb427v10:298686-299997(+)	Tb11.v5.0731.1-p1	98.126	427	8	0	1	427	1	427	0	868	436	430	1.014	Tb427_020014100	Tb11.v5.0731.1-p1
ID=Tb427_020014200.1:CDS:1::Chr2_core_Tb427v10:300310-300688(+)	Tb927.3.3650:mRNA-p1	35.294	51	33	0	34	84	352	402	0.11	30.4	125	557	0.224	Tb427_020014200	Tb927.3.3650
ID=Tb427_020014300.1:CDS:1::Chr2_core_Tb427v10:302233-303544(+)	Tb11.v5.0731.1-p1	97.892	427	9	0	1	427	1	427	0	867	436	430	1.014	Tb427_020014300	Tb11.v5.0731.1-p1
ID=Tb427_020014400.1:CDS:1::Chr2_core_Tb427v10:303856-304234(+)	Tb927.3.3650:mRNA-p1	35.294	51	33	0	34	84	352	402	0.11	30.4	125	557	0.224	Tb427_020014400	Tb927.3.3650
ID=Tb427_020014500.1:CDS:1::Chr2_core_Tb427v10:305780-307091(+)	Tb11.v5.0731.1-p1	98.361	427	7	0	1	427	1	427	0	869	436	430	1.014	Tb427_020014500	Tb11.v5.0731.1-p1
ID=Tb427_020014600.1:CDS:1::Chr2_core_Tb427v10:307406-307784(+)	Tb927.3.3650:mRNA-p1	35.294	51	33	0	34	84	352	402	0.11	30.4	125	557	0.224	Tb427_020014600	Tb927.3.3650
ID=Tb427_020014700.1:CDS:1::Chr2_core_Tb427v10:309329-310640(+)	Tb11.v5.0731.1-p1	98.361	427	7	0	1	427	1	427	0	869	436	430	1.014	Tb427_020014700	Tb11.v5.0731.1-p1
ID=Tb427_020014800.1:CDS:1::Chr2_core_Tb427v10:310955-311333(+)	Tb927.3.3650:mRNA-p1	35.294	51	33	0	34	84	352	402	0.11	30.4	125	557	0.224	Tb427_020014800	Tb927.3.3650
ID=Tb427_020014900.1:CDS:1::Chr2_core_Tb427v10:312878-314189(+)	Tb11.v5.0731.1-p1	98.829	427	5	0	1	427	1	427	0	875	436	430	1.014	Tb427_020014900	Tb11.v5.0731.1-p1
ID=Tb427_020015000.1:CDS:1::Chr2_core_Tb427v10:314504-314882(+)	Tb927.3.3650:mRNA-p1	35.294	51	33	0	34	84	352	402	0.11	30.4	125	557	0.224	Tb427_020015000	Tb927.3.3650
ID=Tb427_020015100.1:CDS:1::Chr2_core_Tb427v10:316427-317738(+)	Tb927.2.3270:mRNA-p1	95.413	436	20	0	1	436	1	436	0	862	436	436	1	Tb427_020015100	Tb927.2.3270
ID=Tb427_020015200.1:CDS:1::Chr2_core_Tb427v10:318053-318431(+)	Tb927.4.240:pseudogenic_transcript-p1	41.304	46	23	1	15	60	380	421	0.66	28.1	125	819	0.153	Tb427_020015200	Tb927.4.240
ID=Tb427_020015300.1:CDS:1::Chr2_core_Tb427v10:319976-321287(+)	Tb927.2.3280:mRNA-p1	82.838	437	73	2	1	436	1	436	0	727	436	436	1	Tb427_020015300	Tb927.2.3280
ID=Tb427_020015400.1:CDS:1::Chr2_core_Tb427v10:321594-321972(+)	Tb927.8.4790:mRNA-p1	31.707	41	26	1	65	105	196	234	2.7	26.2	125	238	0.525	Tb427_020015400	Tb927.8.4790
ID=Tb427_020015500.1:CDS:1::Chr2_core_Tb427v10:323515-324826(+)	Tb927.2.3280:mRNA-p1	75.744	437	104	2	1	436	1	436	0	654	436	436	1	Tb427_020015500	Tb927.2.3280
ID=Tb427_020015600.1:CDS:1::Chr2_core_Tb427v10:325133-325511(+)	Tb927.4.240:pseudogenic_transcript-p1	41.304	46	23	1	15	60	380	421	0.56	28.5	125	819	0.153	Tb427_020015600	Tb927.4.240
ID=Tb427_020015700.1:CDS:1::Chr2_core_Tb427v10:327054-328365(+)	Tb927.2.3280:mRNA-p1	77.294	436	99	0	1	436	1	436	0	684	436	436	1	Tb427_020015700	Tb927.2.3280
ID=Tb427_020015800.1:CDS:1::Chr2_core_Tb427v10:330597-331914(+)	Tb927.2.3320:mRNA-p1	95.662	438	18	1	1	438	1	437	0	830	438	437	1.002	Tb427_020015800	Tb927.2.3320
ID=Tb427_020015900.1:CDS:1::Chr2_core_Tb427v10:332450-332942(+)	Tb927.2.3330:mRNA-p1	97.546	163	4	0	1	163	1	163	3.74e-116	324	163	163	1	Tb427_020015900	Tb927.2.3330
ID=Tb427_020016000.1:CDS:1::Chr2_core_Tb427v10:334322-334970(-)	Tb927.2.3340:mRNA-p1	98.14	215	4	0	1	215	1	215	6.22e-158	434	215	215	1	Tb427_020016000	Tb927.2.3340
ID=Tb427_020016100.1:CDS:1::Chr2_core_Tb427v10:338518-339652(-)	Tb927.2.3370:mRNA-p1	99.204	377	3	0	1	377	1	377	0	778	377	377	1	Tb427_020016100	Tb927.2.3370
ID=Tb427_020016200.1:CDS:1::Chr2_core_Tb427v10:341011-343297(-)	Tb927.2.3390:mRNA-p1	99.606	761	3	0	1	761	1	761	0	1563	761	761	1	Tb427_020016200	Tb927.2.3390
ID=Tb427_020016300.1:CDS:1::Chr2_core_Tb427v10:343743-344769(-)	Tb927.2.3400:mRNA-p1	96.188	341	6	1	1	341	1	334	0	665	341	334	1.021	Tb427_020016300	Tb927.2.3400
ID=Tb427_020016400.1:CDS:1::Chr2_core_Tb427v10:345250-345526(-)	Tb927.2.3420:mRNA-p1	100	91	0	0	1	91	1	91	4.64e-64	187	91	91	1	Tb427_020016400	Tb927.2.3420
ID=Tb427_020016500.1:CDS:1::Chr2_core_Tb427v10:346467-347289(-)	Tb927.2.3440:mRNA-p1	98.901	273	3	0	1	273	1	273	0	565	273	273	1	Tb427_020016500	Tb927.2.3440
ID=Tb427_020016600.1:CDS:1::Chr2_core_Tb427v10:348457-349300(-)	Tb927.2.3460:mRNA-p1	99.286	280	2	0	1	280	1	280	0	582	280	280	1	Tb427_020016600	Tb927.2.3460
ID=Tb427_020016700.1:CDS:1::Chr2_core_Tb427v10:350384-351530(-)	Tb927.2.3480:mRNA-p1	98.163	381	7	0	1	381	1	381	0	764	381	381	1	Tb427_020016700	Tb927.2.3480
ID=Tb427_020016800.1:CDS:1::Chr2_core_Tb427v10:356313-357717(-)	Tb927.2.3580:mRNA-p1	99.786	467	1	0	1	467	1	467	0	957	467	467	1	Tb427_020016800	Tb927.2.3580
ID=Tb427_020016900.1:CDS:1::Chr2_core_Tb427v10:359964-360399(-)	Tb927.2.3610:mRNA-p1	99.306	144	1	0	1	144	1	144	5.73e-107	299	144	144	1	Tb427_020016900	Tb927.2.3610
ID=Tb427_020017000.1:CDS:1::Chr2_core_Tb427v10:361319-363731(-)	Tb927.2.3620:mRNA-p1	99.503	805	2	1	1	803	1	805	0	1644	803	805	0.998	Tb427_020017000	Tb927.2.3620
ID=Tb427_020017100.1:CDS:1::Chr2_core_Tb427v10:365088-375822(-)	Tb927.2.3660:mRNA-p1	99.357	3577	23	0	1	3577	1	3577	0	7338	3577	3577	1	Tb427_020017100	Tb927.2.3660
ID=Tb427_020017200.1:CDS:1::Chr2_core_Tb427v10:379624-380374(-)	Tb927.2.3720:mRNA-p1	99.203	251	0	1	1	249	1	251	0	509	249	251	0.992	Tb427_020017200	Tb927.2.3720
ID=Tb427_020017300.1:CDS:1::Chr2_core_Tb427v10:381661-383425(-)	Tb927.2.3730:mRNA-p1	98.978	587	6	0	1	587	1	587	0	1197	587	587	1	Tb427_020017300	Tb927.2.3730
ID=Tb427_020017400.1:CDS:1::Chr2_core_Tb427v10:384180-386397(-)	Tb927.2.3750:mRNA-p1	99.187	738	6	0	1	738	1	738	0	1517	738	738	1	Tb427_020017400	Tb927.2.3750
ID=Tb427_020017500.1:CDS:1::Chr2_core_Tb427v10:387547-390049(-)	Tb927.2.3780:mRNA-p1	99.64	833	3	0	1	833	1	833	0	1697	833	833	1	Tb427_020017500	Tb927.2.3780
ID=Tb427_020017600.1:CDS:1::Chr2_core_Tb427v10:392326-393805(-)	Tb927.2.3800:mRNA-p1	100	492	0	0	1	492	1	492	0	1025	492	492	1	Tb427_020017600	Tb927.2.3800
ID=Tb427_020017700.1:CDS:1::Chr2_core_Tb427v10:401466-402936(-)	Tb927.2.3880:mRNA-p1	99.387	489	1	1	1	489	1	487	0	995	489	487	1.004	Tb427_020017700	Tb927.2.3880
ID=Tb427_020017800.1:CDS:1::Chr2_core_Tb427v10:405839-407342(-)	Tb927.2.3910:mRNA-p1	99	500	5	0	1	500	1	500	0	1005	500	500	1	Tb427_020017800	Tb927.2.3910
ID=Tb427_020017900.1:CDS:1::Chr2_core_Tb427v10:407776-408262(-)	Tb927.2.3920:mRNA-p1	100	161	0	0	1	161	1	161	4.56e-117	326	161	161	1	Tb427_020017900	Tb927.2.3920
ID=Tb427_020018000.1:CDS:1::Chr2_core_Tb427v10:409108-411547(-)	Tb927.2.3930:mRNA-p1	99.754	812	2	0	1	812	1	812	0	1662	812	812	1	Tb427_020018000	Tb927.2.3930
ID=Tb427_020018100.1:CDS:1::Chr2_core_Tb427v10:412259-412952(-)	Tb927.2.3960:mRNA-p1	100	230	0	0	1	230	1	230	4.69e-172	471	230	230	1	Tb427_020018100	Tb927.2.3960
ID=Tb427_020018200.1:CDS:1::Chr2_core_Tb427v10:413291-414203(-)	Tb927.2.3970:mRNA-p1	99.67	303	1	0	1	303	1	303	0	629	303	303	1	Tb427_020018200	Tb927.2.3970
ID=Tb427_020018300.1:CDS:1::Chr2_core_Tb427v10:415422-418599(-)	Tb927.2.3990:mRNA-p1	98.771	1058	13	0	1	1058	1	1058	0	2152	1058	1058	1	Tb427_020018300	Tb927.2.3990
ID=Tb427_020018400.1:CDS:1::Chr2_core_Tb427v10:419148-421827(-)	Tb927.2.4000:mRNA-p1	99.103	892	8	0	1	892	1	892	0	1812	892	892	1	Tb427_020018400	Tb927.2.4000
ID=Tb427_020018500.1:CDS:1::Chr2_core_Tb427v10:422311-424123(-)	Tb927.2.4020:mRNA-p1	99.834	603	1	0	1	603	1	603	0	1252	603	603	1	Tb427_020018500	Tb927.2.4020
ID=Tb427_020018600.1:CDS:1::Chr2_core_Tb427v10:425540-428609(-)	Tb927.2.4050:mRNA-p1	79.321	1238	40	9	1	1022	1	1238	0	1596	1022	1238	0.826	Tb427_020018600	Tb927.2.4050
ID=Tb427_020018700.1:CDS:1::Chr2_core_Tb427v10:429464-432059(-)	Tb927.2.4060:mRNA-p1	99.769	864	2	0	1	864	1	864	0	1790	864	864	1	Tb427_020018700	Tb927.2.4060
ID=Tb427_020018800.1:CDS:1::Chr2_core_Tb427v10:432702-433515(-)	Tb927.2.4090:mRNA-p1	98.889	270	3	0	1	270	1	270	0	539	270	270	1	Tb427_020018800	Tb927.2.4090
ID=Tb427_020018900.1:CDS:1::Chr2_core_Tb427v10:434251-435661(-)	Tb927.2.4110:mRNA-p1	99.787	469	1	0	1	469	1	469	0	977	469	469	1	Tb427_020018900	Tb927.2.4110
ID=Tb427_020019000.1:CDS:1::Chr2_core_Tb427v10:436528-438940(-)	Tb927.2.4130:mRNA-p1	98.879	803	9	0	1	803	1	803	0	1640	803	803	1	Tb427_020019000	Tb927.2.4130
ID=Tb427_020019100.1:CDS:1::Chr2_core_Tb427v10:440291-442481(-)	Tb927.2.4140:mRNA-p1	99.451	729	4	0	1	729	1	729	0	1499	729	729	1	Tb427_020019100	Tb927.2.4140
ID=Tb427_020019200.1:CDS:1::Chr2_core_Tb427v10:443212-444172(-)	Tb927.2.4150:mRNA-p1	97.179	319	9	0	1	319	1	319	0	650	319	319	1	Tb427_020019200	Tb927.2.4150
ID=Tb427_020019300.1:CDS:1::Chr2_core_Tb427v10:444768-447273(-)	Tb927.2.4160:mRNA-p1	98.922	835	8	1	1	834	1	835	0	1716	834	835	0.999	Tb427_020019300	Tb927.2.4160
ID=Tb427_020019400.1:CDS:1::Chr2_core_Tb427v10:450896-454010(-)	Tb927.2.4200:mRNA-p1	98.071	1037	20	0	1	1037	1	1037	0	2100	1037	1037	1	Tb427_020019400	Tb927.2.4200
ID=Tb427_020019500.1:CDS:1::Chr2_core_Tb427v10:455164-456742(-)	Tb927.2.4210:mRNA-p1	100	525	0	0	1	525	1	525	0	1099	525	525	1	Tb427_020019500	Tb927.2.4210
ID=Tb427_020019600.1:CDS:1::Chr2_core_Tb427v10:457800-467880(-)	Tb927.2.4230:mRNA-p1	98.284	2855	49	0	1	2855	1	2855	0	5459	3359	3647	0.921	Tb427_020019600	Tb927.2.4230
ID=Tb427_020019700.1:CDS:1::Chr2_core_Tb427v10:469104-470208(-)	Tb927.2.4240:mRNA-p1	99.183	367	3	0	1	367	1	367	0	759	367	367	1	Tb427_020019700	Tb927.2.4240
ID=Tb427_020019800.1:CDS:1::Chr2_core_Tb427v10:473167-476296(-)	Tb927.2.4280:mRNA-p1	99.232	1042	8	0	1	1042	1	1042	0	2147	1042	1042	1	Tb427_020019800	Tb927.2.4280
ID=Tb427_020019900.1:CDS:1::Chr2_core_Tb427v10:478348-480637(-)	Tb927.2.4330:mRNA-p1	99.869	762	1	0	1	762	1	762	0	1576	762	762	1	Tb427_020019900	Tb927.2.4330
ID=Tb427_020020000.1:CDS:1::Chr2_core_Tb427v10:481146-482439(-)	Tb927.2.4340:mRNA-p1	97.442	430	11	0	1	430	1	430	0	850	430	430	1	Tb427_020020000	Tb927.2.4340
ID=Tb427_020020100.1:CDS:1::Chr2_core_Tb427v10:484270-486154(-)	Tb927.2.4370:mRNA-p1	99.841	627	1	0	1	627	1	627	0	1306	627	627	1	Tb427_020020100	Tb927.2.4370
ID=Tb427_020020200.1:CDS:1::Chr2_core_Tb427v10:486643-487879(-)	Tb927.2.4380:mRNA-p1	99.027	411	4	0	1	411	1	411	0	827	411	411	1	Tb427_020020200	Tb927.2.4380
ID=Tb427_020020300.1:CDS:1::Chr2_core_Tb427v10:488447-490706(-)	Tb927.2.4390:mRNA-p1	99.202	752	6	0	1	752	1	752	0	1538	752	752	1	Tb427_020020300	Tb927.2.4390
ID=Tb427_020020400.1:CDS:1::Chr2_core_Tb427v10:491269-494815(-)	Tb927.2.4400:mRNA-p1	99.323	1181	8	0	1	1181	1	1181	0	2443	1181	1181	1	Tb427_020020400	Tb927.2.4400
ID=Tb427_020020500.1:CDS:1::Chr2_core_Tb427v10:496788-497463(-)	Tb927.2.4410:mRNA-p1	99.554	224	1	0	1	224	1	224	1.49e-166	456	224	224	1	Tb427_020020500	Tb927.2.4410
ID=Tb427_020020600.1:CDS:1::Chr2_core_Tb427v10:498245-499382(-)	Tb927.2.4420.2:mRNA-p1	98.413	378	5	1	1	378	1	377	0	758	378	377	1.003	Tb427_020020600	Tb927.2.4420.2
ID=Tb427_020020800.1:CDS:1::Chr2_core_Tb427v10:500880-501282(-)	Tb927.2.4445:mRNA-p1	100	133	0	0	1	133	1	133	2.49e-97	274	133	133	1	Tb427_020020800	Tb927.2.4445
ID=Tb427_020020900.1:CDS:1::Chr2_core_Tb427v10:502220-504011(-)	Tb927.2.4460:mRNA-p1	98.993	596	6	0	1	596	1	596	0	1230	596	596	1	Tb427_020020900	Tb927.2.4460
ID=Tb427_020021000.1:CDS:1::Chr2_core_Tb427v10:504721-507109(-)	Tb927.2.4470:mRNA-p1	98.491	795	11	1	1	795	1	794	0	1599	795	794	1.001	Tb427_020021000	Tb927.2.4470
ID=Tb427_020021100.1:CDS:1::Chr2_core_Tb427v10:508160-508751(-)	Tb927.2.4480:mRNA-p1	99.49	196	1	0	1	196	1	196	8.62e-147	404	196	196	1	Tb427_020021100	Tb927.2.4480
ID=Tb427_020021200.1:CDS:1::Chr2_core_Tb427v10:511340-513665(-)	Tb927.2.4510:mRNA-p1	98.837	774	9	0	1	774	1	774	0	1590	774	774	1	Tb427_020021200	Tb927.2.4510
ID=Tb427_020021300.1:CDS:1::Chr2_core_Tb427v10:514789-518554(-)	Tb927.2.4520:mRNA-p1	99.363	1255	6	2	1	1254	1	1254	0	2534	1254	1254	1	Tb427_020021300	Tb927.2.4520
ID=Tb427_020021400.1:CDS:1::Chr2_core_Tb427v10:519408-520122(-)	Tb927.2.4530:mRNA-p1	100	237	0	0	1	237	1	237	2.82e-177	484	237	237	1	Tb427_020021400	Tb927.2.4530
ID=Tb427_020021500.1:CDS:1::Chr2_core_Tb427v10:520900-521230(-)	Tb927.2.4540:mRNA-p1	100	109	0	0	1	109	1	109	1.52e-77	222	109	109	1	Tb427_020021500	Tb927.2.4540
ID=Tb427_020021600.1:CDS:1::Chr2_core_Tb427v10:521960-524678(-)	Tb927.2.4550:mRNA-p1	99.89	905	1	0	1	905	1	905	0	1848	905	905	1	Tb427_020021600	Tb927.2.4550
ID=Tb427_020021700.1:CDS:1::Chr2_core_Tb427v10:525375-527064(-)	Tb927.2.4560:mRNA-p1	99.822	562	1	0	1	562	1	562	0	1163	562	562	1	Tb427_020021700	Tb927.2.4560
ID=Tb427_020021800.1:CDS:1::Chr2_core_Tb427v10:529121-529712(-)	Tb927.2.4580:mRNA-p1	100	196	0	0	1	196	1	196	2.06e-149	411	196	196	1	Tb427_020021800	Tb927.2.4580
ID=Tb427_020021900.1:CDS:1::Chr2_core_Tb427v10:531673-532777(-)	Tb927.2.4590:mRNA-p1	99.455	367	2	0	1	367	1	367	0	752	367	367	1	Tb427_020021900	Tb927.2.4590
ID=Tb427_020022000.1:CDS:1::Chr2_core_Tb427v10:533515-534619(-)	Tb927.2.4610:mRNA-p1	99.183	367	3	0	1	367	1	367	0	749	367	367	1	Tb427_020022000	Tb927.2.4610
ID=Tb427_020022100.1:CDS:1::Chr2_core_Tb427v10:535394-536033(-)	Tb927.2.4620:mRNA-p1	99.528	212	1	0	1	212	1	212	1.55e-155	427	212	212	1	Tb427_020022100	Tb927.2.4620
ID=Tb427_020022200.1:CDS:1::Chr2_core_Tb427v10:536862-537624(-)	Tb927.2.4650:mRNA-p1	99.605	253	1	0	1	253	1	253	0	516	253	253	1	Tb427_020022200	Tb927.2.4650
ID=Tb427_020022300.1:CDS:1::Chr2_core_Tb427v10:539051-540215(-)	Tb927.2.4670:mRNA-p1	96.899	387	12	0	1	387	1	387	0	781	387	387	1	Tb427_020022300	Tb927.2.4670
ID=Tb427_020022400.1:CDS:1::Chr2_core_Tb427v10:541288-542524(-)	Tb927.2.4680:mRNA-p1	99.027	411	4	0	1	411	1	411	0	843	411	411	1	Tb427_020022400	Tb927.2.4680
ID=Tb427_020022500.1:CDS:1::Chr2_core_Tb427v10:544500-544956(-)	Tb927.2.4700:mRNA-p1	98.675	151	2	0	1	151	1	151	1.66e-112	314	151	151	1	Tb427_020022500	Tb927.2.4700
ID=Tb427_020022600.1:CDS:1::Chr2_core_Tb427v10:547545-548871(-)	Tb927.2.4710:mRNA-p1	100	441	0	0	1	441	1	441	0	895	441	441	1	Tb427_020022600	Tb927.2.4710
ID=Tb427_020022700.1:CDS:1::Chr2_core_Tb427v10:551622-553899(-)	Tb927.2.4720:mRNA-p1	98.549	758	11	0	1	758	1	758	0	1523	758	758	1	Tb427_020022700	Tb927.2.4720
ID=Tb427_020022800.1:CDS:1::Chr2_core_Tb427v10:554327-555356(-)	Tb927.2.4740:mRNA-p1	99.708	342	1	0	1	342	1	342	0	702	342	342	1	Tb427_020022800	Tb927.2.4740
ID=Tb427_020022900.1:CDS:1::Chr2_core_Tb427v10:555908-556889(-)	Tb927.2.4750:mRNA-p1	98.773	326	4	0	1	326	1	326	0	645	326	326	1	Tb427_020022900	Tb927.2.4750
ID=Tb427_020023000.1:CDS:1::Chr2_core_Tb427v10:558403-559495(-)	Tb927.2.4760:mRNA-p1	98.356	365	4	1	1	363	1	365	0	743	363	365	0.995	Tb427_020023000	Tb927.2.4760
ID=Tb427_020023100.1:CDS:1::Chr2_core_Tb427v10:560600-563423(-)	Tb927.2.4780:mRNA-p1	99.574	940	4	0	1	940	1	940	0	1930	940	940	1	Tb427_020023100	Tb927.2.4780
ID=Tb427_020023200.1:CDS:1::Chr2_core_Tb427v10:564011-564179(-)	Tb927.2.4795:mRNA-p1	98.182	55	1	0	1	55	1	55	2.84e-36	114	55	55	1	Tb427_020023200	Tb927.2.4795
ID=Tb427_020023300.1:CDS:1::Chr2_core_Tb427v10:564629-565703(-)	Tb927.2.4800:mRNA-p1	99.44	357	2	0	1	357	1	357	0	739	357	357	1	Tb427_020023300	Tb927.2.4800
ID=Tb427_020023400.1:CDS:1::Chr2_core_Tb427v10:566536-570559(-)	Tb927.2.4810:mRNA-p1	99.776	1340	3	0	1	1340	1	1340	0	2781	1340	1340	1	Tb427_020023400	Tb927.2.4810
ID=Tb427_020023500.1:CDS:1::Chr2_core_Tb427v10:571974-572985(-)	Tb927.2.4830:mRNA-p1	99.405	336	2	0	1	336	1	336	0	696	336	336	1	Tb427_020023500	Tb927.2.4830
ID=Tb427_020023600.1:CDS:1::Chr2_core_Tb427v10:573580-574021(-)	Tb927.2.4840:mRNA-p1	100	146	0	0	1	146	1	146	4.01e-104	292	146	146	1	Tb427_020023600	Tb927.2.4840
ID=Tb427_020023700.1:CDS:1::Chr2_core_Tb427v10:575088-575847(-)	Tb927.2.4850:mRNA-p1	99.603	252	1	0	1	252	1	252	0	521	252	252	1	Tb427_020023700	Tb927.2.4850
ID=Tb427_020023800.1:CDS:1::Chr2_core_Tb427v10:576369-577278(-)	Tb927.2.4870:mRNA-p1	100	302	0	0	1	302	1	302	0	624	302	302	1	Tb427_020023800	Tb927.2.4870
ID=Tb427_020023900.1:CDS:1::Chr2_core_Tb427v10:577681-578710(-)	Tb927.2.4740:mRNA-p1	99.708	342	1	0	1	342	1	342	0	702	342	342	1	Tb427_020023900	Tb927.2.4740
ID=Tb427_020024000.1:CDS:1::Chr2_core_Tb427v10:579252-580233(-)	Tb927.2.4750:mRNA-p1	99.08	326	3	0	1	326	1	326	0	650	326	326	1	Tb427_020024000	Tb927.2.4750
ID=Tb427_020024200.1:CDS:1::Chr2_core_Tb427v10:583731-583842(-)	Tb927.2.4925:mRNA-p1	94.444	36	1	1	1	36	1	35	1.95e-18	67.8	36	35	1.029	Tb427_020024200	Tb927.2.4925
ID=Tb427_020024300.1:CDS:1::Chr2_core_Tb427v10:584855-585593(-)	Tb927.2.4930:mRNA-p1	100	245	0	0	1	245	1	245	0	509	245	245	1	Tb427_020024300	Tb927.2.4930
ID=Tb427_020024400.1:CDS:1::Chr2_core_Tb427v10:585867-590142(-)	Tb927.2.4950:mRNA-p1	99.228	1424	11	0	1	1424	1	1424	0	2871	1424	1424	1	Tb427_020024400	Tb927.2.4950
ID=Tb427_020024500.1:CDS:1::Chr2_core_Tb427v10:590386-590659(-)	Tb927.4.1250:mRNA-p1	40	40	23	1	23	62	317	355	0.38	27.7	90	911	0.099	Tb427_020024500	Tb927.4.1250
ID=Tb427_020024600.1:CDS:1::Chr2_core_Tb427v10:590924-592652(-)	Tb927.2.4970:mRNA-p1	99.478	575	3	0	1	575	1	575	0	1176	575	575	1	Tb427_020024600	Tb927.2.4970
ID=Tb427_020024700.1:CDS:1::Chr2_core_Tb427v10:593228-594068(-)	Tb927.2.4980:mRNA-p1	99.281	278	2	0	1	278	1	278	0	554	279	279	1	Tb427_020024700	Tb927.2.4980
ID=Tb427_020024800.1:CDS:1::Chr2_core_Tb427v10:594474-596961(-)	Tb927.2.4990:mRNA-p1	99.517	828	4	0	1	828	1	828	0	1668	828	828	1	Tb427_020024800	Tb927.2.4990
ID=Tb427_020024900.1:CDS:1::Chr2_core_Tb427v10:597693-598914(-)	Tb927.2.5000:mRNA-p1	99.507	406	2	0	1	406	1	406	0	806	406	406	1	Tb427_020024900	Tb927.2.5000
ID=Tb427_020025000.1:CDS:1::Chr2_core_Tb427v10:599705-601208(-)	Tb927.2.5010:mRNA-p1	99.2	500	4	0	1	500	1	500	0	1017	500	500	1	Tb427_020025000	Tb927.2.5010
ID=Tb427_020025100.1:CDS:1::Chr2_core_Tb427v10:601471-603658(-)	Tb927.2.5020:mRNA-p1	99.863	728	1	0	1	728	1	728	0	1524	728	728	1	Tb427_020025100	Tb927.2.5020
ID=Tb427_020025200.1:CDS:1::Chr2_core_Tb427v10:604092-606240(-)	Tb927.2.5030:mRNA-p1	99.161	715	6	0	1	715	1	715	0	1460	715	715	1	Tb427_020025200	Tb927.2.5030
ID=Tb427_020025300.1:CDS:1::Chr2_core_Tb427v10:606556-607084(-)	Tb927.2.5040:mRNA-p1	100	175	0	0	1	175	1	175	2.61e-132	366	175	175	1	Tb427_020025300	Tb927.2.5040
ID=Tb427_020025400.1:CDS:1::Chr2_core_Tb427v10:607697-608657(-)	Tb927.2.5050:mRNA-p1	99.373	319	2	0	1	319	1	319	0	659	319	319	1	Tb427_020025400	Tb927.2.5050
ID=Tb427_020025500.1:CDS:1::Chr2_core_Tb427v10:608910-610095(-)	Tb927.2.5060:mRNA-p1	99.746	394	1	0	1	394	1	394	0	811	394	394	1	Tb427_020025500	Tb927.2.5060
ID=Tb427_020025600.1:CDS:1::Chr2_core_Tb427v10:610307-610826(-)	Tb927.2.5070:mRNA-p1	98.256	172	3	0	1	172	1	172	2.81e-124	345	172	172	1	Tb427_020025600	Tb927.2.5070
ID=Tb427_020025700.1:CDS:1::Chr2_core_Tb427v10:611036-612446(-)	Tb927.2.5080:mRNA-p1	99.36	469	3	0	1	469	1	469	0	945	469	469	1	Tb427_020025700	Tb927.2.5080
ID=Tb427_020025800.1:CDS:1::Chr2_core_Tb427v10:615940-616396(+)	Tb05.5K5.250:mRNA-p1	45.238	42	22	1	111	151	25	66	3.78e-05	40.4	151	151	1	Tb427_020025800	Tb05.5K5.250
ID=Tb427_020026000.1:CDS:1::Chr2_core_Tb427v10:619399-620065(+)	Tb927.2.5120:mRNA-p1	99.095	221	2	0	1	221	1	221	3.08e-165	453	221	221	1	Tb427_020026000	Tb927.2.5120
ID=Tb427_020026100.1:CDS:1::Chr2_core_Tb427v10:620291-621464(+)	Tb927.2.5130:mRNA-p1	99.231	390	3	0	1	390	1	390	0	795	390	390	1	Tb427_020026100	Tb927.2.5130
ID=Tb427_020026200.1:CDS:1::Chr2_core_Tb427v10:621628-622078(+)	Tb927.2.5140:mRNA-p1	99.329	149	1	0	1	149	1	149	1e-109	306	149	149	1	Tb427_020026200	Tb927.2.5140
ID=Tb427_020026300.1:CDS:1::Chr2_core_Tb427v10:622873-624343(+)	Tb927.2.5150:mRNA-p1	100	489	0	0	1	489	1	489	0	1003	489	489	1	Tb427_020026300	Tb927.2.5150
ID=Tb427_020026400.1:CDS:1::Chr2_core_Tb427v10:624545-625748(+)	Tb927.2.5160:mRNA-p1	100	400	0	0	1	400	1	400	0	822	400	400	1	Tb427_020026400	Tb927.2.5160
ID=Tb427_020026500.1:CDS:1::Chr2_core_Tb427v10:626321-627341(+)	Tb927.2.5180:mRNA-p1	99.41	339	2	0	1	339	1	339	0	707	339	339	1	Tb427_020026500	Tb927.2.5180
ID=Tb427_020026600.1:CDS:1::Chr2_core_Tb427v10:627546-628233(+)	Tb927.2.5190:mRNA-p1	99.123	228	2	0	1	228	1	228	3.32e-168	461	228	228	1	Tb427_020026600	Tb927.2.5190
ID=Tb427_020026700.1:CDS:1::Chr2_core_Tb427v10:628748-630806(+)	Tb927.2.5200:mRNA-p1	94.951	713	8	1	1	685	1	713	0	1305	685	713	0.961	Tb427_020026700	Tb927.2.5200
ID=Tb427_020026800.1:CDS:1::Chr2_core_Tb427v10:631066-631792(+)	Tb927.2.5210:mRNA-p1	100	241	0	0	1	241	1	241	3.43e-180	492	241	241	1	Tb427_020026800	Tb927.2.5210
ID=Tb427_020026900.1:CDS:1::Chr2_core_Tb427v10:632048-633104(+)	Tb927.2.5220:mRNA-p1	99.43	351	2	0	1	351	1	351	0	718	351	351	1	Tb427_020026900	Tb927.2.5220
ID=Tb427_020027000.1:CDS:1::Chr2_core_Tb427v10:633586-634426(+)	Tb927.2.5230:mRNA-p1	99.642	279	1	0	1	279	1	279	0	577	279	279	1	Tb427_020027000	Tb927.2.5230
ID=Tb427_020027100.1:CDS:1::Chr2_core_Tb427v10:634828-636358(+)	Tb927.2.5240:mRNA-p1	99.018	509	5	0	1	509	1	509	0	1026	509	509	1	Tb427_020027100	Tb927.2.5240
ID=Tb427_020027200.1:CDS:1::Chr2_core_Tb427v10:636712-637894(+)	Tb927.2.5250:mRNA-p1	98.982	393	4	0	1	393	1	393	0	801	393	393	1	Tb427_020027200	Tb927.2.5250
ID=Tb427_020027300.1:CDS:1::Chr2_core_Tb427v10:638185-638560(+)	Tb927.2.5260:mRNA-p1	99.194	124	1	0	1	124	1	124	1.5e-86	246	124	124	1	Tb427_020027300	Tb927.2.5260
ID=Tb427_020027400.1:CDS:1::Chr2_core_Tb427v10:639038-651779(+)	Tb927.2.5270:mRNA-p1	99.953	4246	2	0	1	4246	1	4246	0	8824	4246	4246	1	Tb427_020027400	Tb927.2.5270
ID=Tb427_020027500.1:CDS:1::Chr2_core_Tb427v10:652792-654901(+)	Tb927.2.5280:mRNA-p1	99.43	702	4	0	1	702	1	702	0	1453	702	702	1	Tb427_020027500	Tb927.2.5280
ID=Tb427_020027600.1:CDS:1::Chr2_core_Tb427v10:656262-657378(+)	Tb927.2.5290:mRNA-p1	93.531	371	20	2	1	371	1	367	0	627	371	367	1.011	Tb427_020027600	Tb927.2.5290
ID=Tb427_020027700.1:CDS:1::Chr2_core_Tb427v10:658208-659306(+)	Tb927.2.5300:mRNA-p1	98.082	365	7	0	1	365	1	365	0	746	365	365	1	Tb427_020027700	Tb927.2.5300
ID=Tb427_020027800.1:CDS:1::Chr2_core_Tb427v10:660136-661222(+)	Tb927.2.5310:mRNA-p1	96.419	363	10	2	1	361	1	362	0	716	361	362	0.997	Tb427_020027800	Tb927.2.5310
ID=Tb427_020027900.1:CDS:1::Chr2_core_Tb427v10:662052-663144(+)	Tb927.2.5310:mRNA-p1	96.419	363	12	1	1	363	1	362	0	721	363	362	1.003	Tb427_020027900	Tb927.2.5310
ID=Tb427_020028000.1:CDS:1::Chr2_core_Tb427v10:663974-665066(+)	Tb927.2.5310:mRNA-p1	96.143	363	13	1	1	363	1	362	0	719	363	362	1.003	Tb427_020028000	Tb927.2.5310
ID=Tb427_020028100.1:CDS:1::Chr2_core_Tb427v10:665896-666991(+)	Tb927.2.5320:mRNA-p1	97.26	365	8	2	1	364	1	364	0	732	364	364	1	Tb427_020028100	Tb927.2.5320
ID=Tb427_020028200.1:CDS:1::Chr2_core_Tb427v10:667821-668913(+)	Tb927.2.5340:mRNA-p1	93.225	369	19	1	1	363	1	369	0	643	363	369	0.984	Tb427_020028200	Tb927.2.5340
ID=Tb427_020028300.1:CDS:1::Chr2_core_Tb427v10:669743-670835(+)	Tb927.2.5360:mRNA-p1	95.393	369	11	1	1	363	1	369	0	726	363	369	0.984	Tb427_020028300	Tb927.2.5360
ID=Tb427_020028400.1:CDS:1::Chr2_core_Tb427v10:671665-672757(+)	Tb927.2.5350:mRNA-p1	95.393	369	11	1	1	363	1	369	0	726	363	369	0.984	Tb427_020028400	Tb927.2.5350
ID=Tb427_020028500.1:CDS:1::Chr2_core_Tb427v10:673583-674681(+)	Tb927.2.5360:mRNA-p1	96.477	369	9	1	1	365	1	369	0	736	365	369	0.989	Tb427_020028500	Tb927.2.5360
ID=Tb427_020028700.1:CDS:1::Chr2_core_Tb427v10:680231-684077(-)	Tb927.2.5410:mRNA-p1	98.517	1281	19	0	1	1281	1	1281	0	2589	1281	1281	1	Tb427_020028700	Tb927.2.5410
ID=Tb427_020028800.1:CDS:1::Chr2_core_Tb427v10:686288-688931(-)	Tb927.2.5440:mRNA-p1	99.432	880	5	0	1	880	1	880	0	1814	880	880	1	Tb427_020028800	Tb927.2.5440
ID=Tb427_020028900.1:CDS:1::Chr2_core_Tb427v10:692495-694790(-)	Tb927.2.5650:mRNA-p1	99.607	764	3	0	1	764	1	764	0	1559	764	764	1	Tb427_020028900	Tb927.2.5650
ID=Tb427_020029000.1:CDS:1::Chr2_core_Tb427v10:696508-697153(-)	Tb927.2.5500:mRNA-p1	99.065	214	2	0	1	214	1	214	1.27e-156	431	214	214	1	Tb427_020029000	Tb927.2.5500
ID=Tb427_020029100.1:CDS:1::Chr2_core_Tb427v10:699182-703799(-)	Tb927.2.5530:mRNA-p1	97.341	1542	17	2	1	1538	1	1522	0	3056	1538	1522	1.011	Tb427_020029100	Tb927.2.5530
ID=Tb427_020029200.1:CDS:1::Chr2_core_Tb427v10:705628-711811(-)	Tb927.2.5540:mRNA-p1	98.786	2060	25	0	1	2060	1	2060	0	4133	2060	2060	1	Tb427_020029200	Tb927.2.5540
ID=Tb427_020029300.1:CDS:1::Chr2_core_Tb427v10:718076-724259(+)	Tb927.2.5540:mRNA-p1	98.738	2060	26	0	1	2060	1	2060	0	4135	2060	2060	1	Tb427_020029300	Tb927.2.5540
ID=Tb427_020029400.1:CDS:1::Chr2_core_Tb427v10:726090-730707(+)	Tb927.2.5530:mRNA-p1	97.276	1542	18	2	1	1538	1	1522	0	3051	1538	1522	1.011	Tb427_020029400	Tb927.2.5530
ID=Tb427_020029500.1:CDS:1::Chr2_core_Tb427v10:732734-733379(+)	Tb927.2.5500:mRNA-p1	99.065	214	2	0	1	214	1	214	1.27e-156	431	214	214	1	Tb427_020029500	Tb927.2.5500
ID=Tb427_020029600.1:CDS:1::Chr2_core_Tb427v10:735100-737395(+)	Tb927.2.5650:mRNA-p1	99.607	764	3	0	1	764	1	764	0	1559	764	764	1	Tb427_020029600	Tb927.2.5650
ID=Tb427_020029700.1:CDS:1::Chr2_core_Tb427v10:739316-740099(+)	Tb927.2.5660:mRNA-p1	99.615	260	1	0	1	260	1	260	0	528	260	260	1	Tb427_020029700	Tb927.2.5660
ID=Tb427_020029900.1:CDS:1::Chr2_core_Tb427v10:744880-745474(+)	Tb927.2.5710:mRNA-p1	98.985	197	2	0	1	197	1	197	2.32e-144	398	197	197	1	Tb427_020029900	Tb927.2.5710
ID=Tb427_020030100.1:CDS:1::Chr2_core_Tb427v10:750067-751729(+)	Tb927.2.5750:mRNA-p1	99.458	553	3	0	1	553	1	553	0	1133	553	553	1	Tb427_020030100	Tb927.2.5750
ID=Tb427_020030200.1:CDS:1::Chr2_core_Tb427v10:752173-760909(+)	Tb927.2.5760:mRNA-p1	74.219	2913	637	20	60	2911	216	3075	0	4165	2911	3075	0.947	Tb427_020030200	Tb927.2.5760
ID=Tb427_020030300.1:CDS:1::Chr2_core_Tb427v10:763913-764912(+)	Tb927.2.5800:mRNA-p1	99.096	332	3	0	1	332	1	332	0	681	332	332	1	Tb427_020030300	Tb927.2.5800
ID=Tb427_020030400.1:CDS:1::Chr2_core_Tb427v10:765777-770409(+)	Tb927.2.5810:mRNA-p1	99.482	1543	8	0	1	1543	1	1543	0	3159	1543	1543	1	Tb427_020030400	Tb927.2.5810
ID=Tb427_020030500.1:CDS:1::Chr2_core_Tb427v10:771404-774650(+)	Tb927.2.5820:mRNA-p1	99.167	1081	9	0	1	1081	1	1081	0	2165	1081	1081	1	Tb427_020030500	Tb927.2.5820
ID=Tb427_020030600.1:CDS:1::Chr2_core_Tb427v10:775093-776017(+)	Tb927.2.5830:mRNA-p1	99.023	307	3	0	1	307	1	307	0	624	307	307	1	Tb427_020030600	Tb927.2.5830
ID=Tb427_020030700.1:CDS:1::Chr2_core_Tb427v10:776308-776644(+)	Tb927.2.5850:mRNA-p1	99.099	111	1	0	1	111	1	111	2.88e-78	224	111	111	1	Tb427_020030700	Tb927.2.5850
ID=Tb427_020030800.1:CDS:1::Chr2_core_Tb427v10:777157-785524(+)	Tb927.2.5860:mRNA-p1	91.364	1239	107	0	1	1239	1	1239	0	2227	2788	1242	2.245	Tb427_020030800	Tb927.2.5860
ID=Tb427_020030900.1:CDS:1::Chr2_core_Tb427v10:788009-789368(+)	Tb927.2.5890:mRNA-p1	100	452	0	0	1	452	1	452	0	944	452	452	1	Tb427_020030900	Tb927.2.5890
ID=Tb427_020031000.1:CDS:1::Chr2_core_Tb427v10:789778-792952(+)	Tb927.2.5900:mRNA-p1	99.905	1057	1	0	1	1057	1	1057	0	2132	1057	1057	1	Tb427_020031000	Tb927.2.5900
ID=Tb427_020031100.1:CDS:1::Chr2_core_Tb427v10:793244-793700(+)	Tb927.10.15120:mRNA-p1	100	151	0	0	1	151	1	151	1.66e-111	311	151	151	1	Tb427_020031100	Tb927.10.15120
ID=Tb427_020031200.1:CDS:1::Chr2_core_Tb427v10:794398-795970(+)	Tb927.2.5930:mRNA-p1	99.426	523	3	0	1	523	1	523	0	1077	523	523	1	Tb427_020031200	Tb927.2.5930
ID=Tb427_020031300.1:CDS:1::Chr2_core_Tb427v10:796516-798109(+)	Tb927.2.5950:mRNA-p1	99.434	530	3	0	1	530	1	530	0	1087	530	530	1	Tb427_020031300	Tb927.2.5950
ID=Tb427_020031400.1:CDS:1::Chr2_core_Tb427v10:798579-799842(+)	Tb927.2.5970:mRNA-p1	98.81	420	5	0	1	420	1	420	0	867	420	420	1	Tb427_020031400	Tb927.2.5970
ID=Tb427_020031500.1:CDS:1::Chr2_core_Tb427v10:800717-803330(+)	Tb927.2.5980:mRNA-p1	100	870	0	0	1	870	1	870	0	1761	870	870	1	Tb427_020031500	Tb927.2.5980
ID=Tb427_020031600.1:CDS:1::Chr2_core_Tb427v10:804620-805697(+)	Tb927.2.6000:mRNA-p1	99.721	358	1	0	1	358	1	358	0	750	358	358	1	Tb427_020031600	Tb927.2.6000
ID=Tb427_020031700.1:CDS:1::Chr2_core_Tb427v10:809148-811710(+)	Tb927.2.6050:mRNA-p1	99.532	855	2	1	1	853	1	855	0	1765	853	855	0.998	Tb427_020031700	Tb927.2.6050
ID=Tb427_020031800.1:CDS:1::Chr2_core_Tb427v10:812572-813430(+)	Tb927.2.6070:mRNA-p1	99.298	285	2	0	1	285	1	285	0	580	285	285	1	Tb427_020031800	Tb927.2.6070
ID=Tb427_020031900.1:CDS:1::Chr2_core_Tb427v10:813792-815379(+)	Tb927.2.6080:mRNA-p1	100	528	0	0	1	528	1	528	0	1101	528	528	1	Tb427_020031900	Tb927.2.6080
ID=Tb427_020032000.1:CDS:1::Chr2_core_Tb427v10:815788-816109(+)	Tb927.11.3230:mRNA-p1	100	106	0	0	1	106	1	106	6.27e-76	218	106	106	1	Tb427_020032000	Tb927.11.3230
ID=Tb427_020032100.1:CDS:1::Chr2_core_Tb427v10:816689-818153(+)	Tb927.2.6100:mRNA-p1	99.589	487	2	0	1	487	1	487	0	936	487	487	1	Tb427_020032100	Tb927.2.6100
ID=Tb427_020032200.1:CDS:1::Chr2_core_Tb427v10:818948-821972(+)	Tb927.2.6130:mRNA-p1	99.006	1006	10	0	1	1006	1	1006	0	2067	1007	1006	1.001	Tb427_020032200	Tb927.2.6130
ID=Tb427_020032300.1:CDS:1::Chr2_core_Tb427v10:823694-825086(+)	Tb927.2.6150:mRNA-p1	96.544	463	15	1	1	463	1	462	0	905	463	462	1.002	Tb427_020032300	Tb927.2.6150
ID=Tb427_020032400.1:CDS:1::Chr2_core_Tb427v10:830842-831802(+)	Tb927.2.6180:mRNA-p1	99.06	319	3	0	1	319	1	319	0	664	319	319	1	Tb427_020032400	Tb927.2.6180
ID=Tb427_020032500.1:CDS:1::Chr2_core_Tb427v10:835113-835590(+)	Tb927.2.6150:mRNA-p1	94.304	158	9	0	1	158	305	462	1.59e-102	300	158	462	0.342	Tb427_020032500	Tb927.2.6150
ID=Tb427_020032600.1:CDS:1::Chr2_core_Tb427v10:841252-842212(+)	Tb927.2.6180:mRNA-p1	99.06	319	3	0	1	319	1	319	0	664	319	319	1	Tb427_020032600	Tb927.2.6180
ID=Tb427_020032700.1:CDS:1::Chr2_core_Tb427v10:844614-846003(+)	Tb927.2.6220:mRNA-p1	97.835	462	10	0	1	462	1	462	0	929	462	462	1	Tb427_020032700	Tb927.2.6220
ID=Tb427_020032800.1:CDS:1::Chr2_core_Tb427v10:851344-852304(+)	Tb927.2.6180:mRNA-p1	99.06	319	3	0	1	319	1	319	0	664	319	319	1	Tb427_020032800	Tb927.2.6180
ID=Tb427_020032900.1:CDS:1::Chr2_core_Tb427v10:854698-856087(+)	Tb927.2.6320:mRNA-p1	99.134	462	4	0	1	462	1	462	0	936	462	462	1	Tb427_020032900	Tb927.2.6320
ID=Tb427_020033300.1:CDS:1::Chr2_core_Tb427v10:869101-869836(-)	Tb927.3.280:pseudogenic_transcript-p1	58.333	180	73	2	42	221	301	478	2.39e-59	194	244	522	0.467	Tb427_020033300	Tb927.3.280
ID=Tb427_020033400.1:CDS:1::Chr2_core_Tb427v10:872708-873014(-)	Tb927.9.1230:pseudogenic_transcript-p1	50	48	24	0	2	49	315	362	1.09e-07	47	101	396	0.255	Tb427_020033400	Tb927.9.1230
ID=Tb427_020033500.1:CDS:1::Chr2_core_Tb427v10:873644-873923(-)	Tb927.9.270:mRNA-p1	41.304	92	53	1	1	91	1	92	4.09e-16	70.5	92	508	0.181	Tb427_020033500	Tb927.9.270
ID=Tb427_030005000.1:CDS:1::Chr3_core_Tb427v10:434-1121(+)	Tb927.2.1460:mRNA-p1	96.053	228	9	0	1	228	1	228	1.79e-163	449	228	228	1	Tb427_030005000	Tb927.2.1460
ID=Tb427_030005200.1:CDS:1::Chr3_core_Tb427v10:4353-5463(-)	Tb927.3.560:mRNA-p1	79.133	369	75	1	1	369	1	367	0	608	369	367	1.005	Tb427_030005200	Tb927.3.560
ID=Tb427_030005300.1:CDS:1::Chr3_core_Tb427v10:5662-7024(-)	Tb927.1.4890:mRNA-p1	87.692	455	53	3	1	453	1	454	0	810	453	454	0.998	Tb427_030005300	Tb927.1.4890
ID=Tb427_030005400.1:CDS:1::Chr3_core_Tb427v10:10291-12793(-)	Tb927.3.580.2:mRNA-p1	98.199	833	15	0	1	833	1	833	0	1653	833	833	1	Tb427_030005400	Tb927.3.580.2
ID=Tb427_030005500.1:CDS:1::Chr3_core_Tb427v10:16449-16803(-)	Tb927.3.585:mRNA-p1	99.145	117	1	0	1	117	1	117	1.07e-81	233	117	117	1	Tb427_030005500	Tb927.3.585
ID=Tb427_030005700.1:CDS:1::Chr3_core_Tb427v10:36201-36900(-)	Tb927.3.600:mRNA-p1	76.724	232	54	0	1	232	1	232	3.66e-127	358	232	232	1	Tb427_030005700	Tb927.3.600
ID=Tb427_030005800.1:CDS:1::Chr3_core_Tb427v10:39803-40364(-)	Tb927.3.610:mRNA-p1	100	186	0	0	1	186	1	186	3.21e-142	392	186	186	1	Tb427_030005800	Tb927.3.610
ID=Tb427_030005900.1:CDS:1::Chr3_core_Tb427v10:40747-43174(-)	Tb927.3.620:mRNA-p1	99.629	808	3	0	1	808	1	808	0	1662	808	808	1	Tb427_030005900	Tb927.3.620
ID=Tb427_030006000.1:CDS:1::Chr3_core_Tb427v10:43627-43852(-)	Tb927.3.630:mRNA-p1	98.649	74	1	0	1	74	1	74	9.34e-50	149	74	74	1	Tb427_030006000	Tb927.3.630
ID=Tb427_030006100.1:CDS:1::Chr3_core_Tb427v10:44229-45120(-)	Tb927.3.640:mRNA-p1	99.324	296	2	0	1	296	1	296	0	612	296	296	1	Tb427_030006100	Tb927.3.640
ID=Tb427_030006200.1:CDS:1::Chr3_core_Tb427v10:45459-45648(-)	Tb927.3.650:mRNA-p1	98.387	62	1	0	1	62	1	62	2.98e-41	127	62	62	1	Tb427_030006200	Tb927.3.650
ID=Tb427_030006300.1:CDS:1::Chr3_core_Tb427v10:45909-47046(-)	Tb927.3.660:mRNA-p1	98.413	378	6	0	1	378	1	378	0	774	378	378	1	Tb427_030006300	Tb927.3.660
ID=Tb427_030006400.1:CDS:1::Chr3_core_Tb427v10:47372-48821(-)	Tb927.3.670:mRNA-p1	98.963	482	5	0	1	482	1	482	0	984	482	482	1	Tb427_030006400	Tb927.3.670
ID=Tb427_030006500.1:CDS:1::Chr3_core_Tb427v10:49374-51129(-)	Tb927.3.680:mRNA-p1	99.315	584	4	0	1	584	1	584	0	1199	584	584	1	Tb427_030006500	Tb927.3.680
ID=Tb427_030006600.1:CDS:1::Chr3_core_Tb427v10:52598-54347(-)	Tb927.3.690:mRNA-p1	99.657	583	1	1	1	582	1	583	0	1201	582	583	0.998	Tb427_030006600	Tb927.3.690
ID=Tb427_030006700.1:CDS:1::Chr3_core_Tb427v10:55378-55636(-)	Tb927.3.700:mRNA-p1	100	85	0	0	1	85	1	85	4.18e-58	171	85	85	1	Tb427_030006700	Tb927.3.700
ID=Tb427_030006800.1:CDS:1::Chr3_core_Tb427v10:56107-58105(-)	Tb927.3.710:mRNA-p1	98.797	665	8	0	1	665	1	665	0	1342	665	665	1	Tb427_030006800	Tb927.3.710
ID=Tb427_030006900.1:CDS:1::Chr3_core_Tb427v10:60536-60929(-)	Tb927.3.720:mRNA-p1	99.231	130	1	0	1	130	1	130	4.95e-96	270	130	130	1	Tb427_030006900	Tb927.3.720
ID=Tb427_030007000.1:CDS:1::Chr3_core_Tb427v10:61845-62757(-)	Tb927.3.730:mRNA-p1	99.34	303	2	0	1	303	1	303	0	622	303	303	1	Tb427_030007000	Tb927.3.730
ID=Tb427_030007100.1:CDS:1::Chr3_core_Tb427v10:64690-65431(-)	Tb927.3.740:mRNA-p1	100	246	0	0	1	246	1	246	1.32e-180	494	246	246	1	Tb427_030007100	Tb927.3.740
ID=Tb427_030007200.1:CDS:1::Chr3_core_Tb427v10:66159-67164(-)	Tb927.3.750:mRNA-p1	100	334	0	0	1	334	1	334	0	688	334	334	1	Tb427_030007200	Tb927.3.750
ID=Tb427_030007300.1:CDS:1::Chr3_core_Tb427v10:67552-69205(-)	Tb927.3.760:mRNA-p1	99.091	550	5	0	1	550	1	550	0	1116	550	550	1	Tb427_030007300	Tb927.3.760
ID=Tb427_030007400.1:CDS:1::Chr3_core_Tb427v10:69629-70175(-)	Tb927.3.770:mRNA-p1	100	181	0	0	1	181	1	181	3.24e-138	381	181	181	1	Tb427_030007400	Tb927.3.770
ID=Tb427_030007500.1:CDS:1::Chr3_core_Tb427v10:70988-71702(-)	Tb927.3.780:mRNA-p1	100	237	0	0	1	237	1	237	5.73e-179	489	237	237	1	Tb427_030007500	Tb927.3.780
ID=Tb427_030007600.1:CDS:1::Chr3_core_Tb427v10:71972-73043(-)	Tb927.3.790:mRNA-p1	99.719	356	1	0	1	356	1	356	0	728	356	356	1	Tb427_030007600	Tb927.3.790
ID=Tb427_030007700.1:CDS:1::Chr3_core_Tb427v10:74196-75042(-)	Tb927.3.800:mRNA-p1	100	281	0	0	1	281	1	281	0	568	281	281	1	Tb427_030007700	Tb927.3.800
ID=Tb427_030007800.1:CDS:1::Chr3_core_Tb427v10:75331-76336(-)	Tb927.3.810:mRNA-p1	99.401	334	2	0	1	334	1	334	0	675	334	334	1	Tb427_030007800	Tb927.3.810
ID=Tb427_030007900.1:CDS:1::Chr3_core_Tb427v10:76569-77136(-)	Tb927.3.820:mRNA-p1	99.468	188	1	0	1	188	1	188	6.12e-143	394	188	188	1	Tb427_030007900	Tb927.3.820
ID=Tb427_030008000.1:CDS:1::Chr3_core_Tb427v10:77477-78659(-)	Tb927.3.830:mRNA-p1	100	393	0	0	1	393	1	393	0	805	393	393	1	Tb427_030008000	Tb927.3.830
ID=Tb427_030008100.1:CDS:1::Chr3_core_Tb427v10:79237-80305(-)	Tb927.3.840:mRNA-p1	99.155	355	3	0	1	355	1	355	0	716	355	355	1	Tb427_030008100	Tb927.3.840
ID=Tb427_030008200.1:CDS:1::Chr3_core_Tb427v10:81864-84129(-)	Tb927.3.850:mRNA-p1	97.745	754	17	0	1	754	1	754	0	1511	754	754	1	Tb427_030008200	Tb927.3.850
ID=Tb427_030008300.1:CDS:1::Chr3_core_Tb427v10:85197-85644(-)	Tb927.3.860:mRNA-p1	100	148	0	0	1	148	1	148	9.36e-111	309	148	148	1	Tb427_030008300	Tb927.3.860
ID=Tb427_030008400.1:CDS:1::Chr3_core_Tb427v10:89937-91236(+)	Tb927.3.870:mRNA-p1	99.306	432	3	0	1	432	1	432	0	887	432	432	1	Tb427_030008400	Tb927.3.870
ID=Tb427_030008500.1:CDS:1::Chr3_core_Tb427v10:91546-92281(+)	Tb927.3.880:mRNA-p1	100	244	0	0	1	244	1	244	0	508	244	244	1	Tb427_030008500	Tb927.3.880
ID=Tb427_030008600.1:CDS:1::Chr3_core_Tb427v10:92511-93429(+)	Tb927.3.890:mRNA-p1	98.361	305	5	0	1	305	1	305	0	624	305	305	1	Tb427_030008600	Tb927.3.890
ID=Tb427_030008700.1:CDS:1::Chr3_core_Tb427v10:93618-94689(+)	Tb927.3.900:mRNA-p1	99.438	356	2	0	1	356	1	356	0	726	356	356	1	Tb427_030008700	Tb927.3.900
ID=Tb427_030008800.1:CDS:1::Chr3_core_Tb427v10:95059-96403(+)	Tb927.3.910:mRNA-p1	100	447	0	0	1	447	1	447	0	935	447	447	1	Tb427_030008800	Tb927.3.910
ID=Tb427_030008900.1:CDS:1::Chr3_core_Tb427v10:97006-100474(+)	Tb927.3.920:mRNA-p1	98.268	1155	20	0	1	1155	1	1155	0	2325	1155	1155	1	Tb427_030008900	Tb927.3.920
ID=Tb427_030009000.1:CDS:1::Chr3_core_Tb427v10:101060-114980(+)	Tb927.3.930:mRNA-p1	100	4639	0	0	1	4639	1	4639	0	9643	4639	4639	1	Tb427_030009000	Tb927.3.930
ID=Tb427_030009100.1:CDS:1::Chr3_core_Tb427v10:115969-116434(+)	Tb927.3.940:mRNA-p1	100	154	0	0	1	154	1	154	1.32e-115	322	154	154	1	Tb427_030009100	Tb927.3.940
ID=Tb427_030009200.1:CDS:1::Chr3_core_Tb427v10:116778-117153(+)	Tb927.3.945:mRNA-p1	98.387	124	2	0	1	124	1	124	1.24e-89	254	124	124	1	Tb427_030009200	Tb927.3.945
ID=Tb427_030009300.1:CDS:1::Chr3_core_Tb427v10:118851-120114(+)	Tb927.3.950:mRNA-p1	100	420	0	0	1	420	1	420	0	867	420	420	1	Tb427_030009300	Tb927.3.950
ID=Tb427_030009400.1:CDS:1::Chr3_core_Tb427v10:121536-121746(+)	Tb927.3.960:mRNA-p1	100	69	0	0	1	69	1	69	9.14e-47	141	69	69	1	Tb427_030009400	Tb927.3.960
ID=Tb427_030009500.1:CDS:1::Chr3_core_Tb427v10:122692-123805(+)	Tb927.3.970:mRNA-p1	99.73	370	1	0	1	370	1	370	0	758	370	370	1	Tb427_030009500	Tb927.3.970
ID=Tb427_030009600.1:CDS:1::Chr3_core_Tb427v10:124252-126355(+)	Tb927.3.980:mRNA-p1	99.429	700	4	0	1	700	1	700	0	1442	700	700	1	Tb427_030009600	Tb927.3.980
ID=Tb427_030009700.1:CDS:1::Chr3_core_Tb427v10:126948-128520(+)	Tb927.3.990:mRNA-p1	99.044	523	5	0	1	523	1	523	0	1068	523	523	1	Tb427_030009700	Tb927.3.990
ID=Tb427_030009800.1:CDS:1::Chr3_core_Tb427v10:129313-129856(+)	Tb927.3.1000:mRNA-p1	98.333	180	3	0	1	180	1	180	2.42e-130	361	180	180	1	Tb427_030009800	Tb927.3.1000
ID=Tb427_030009900.1:CDS:1::Chr3_core_Tb427v10:130616-132419(+)	Tb927.3.1010:mRNA-p1	98.833	600	7	0	1	600	1	600	0	1184	600	600	1	Tb427_030009900	Tb927.3.1010
ID=Tb427_030010000.1:CDS:1::Chr3_core_Tb427v10:134707-136189(+)	Tb927.3.1020:mRNA-p1	100	493	0	0	1	493	1	493	0	1020	493	493	1	Tb427_030010000	Tb927.3.1020
ID=Tb427_030010100.1:CDS:1::Chr3_core_Tb427v10:136929-138006(+)	Tb927.3.1030:mRNA-p1	99.721	358	0	1	1	358	1	357	0	719	358	357	1.003	Tb427_030010100	Tb927.3.1030
ID=Tb427_030010200.1:CDS:1::Chr3_core_Tb427v10:143584-145924(+)	Tb927.3.1060:mRNA-p1	99.872	779	1	0	1	779	1	779	0	1613	779	779	1	Tb427_030010200	Tb927.3.1060
ID=Tb427_030010300.1:CDS:1::Chr3_core_Tb427v10:146215-147550(+)	Tb927.3.1070:mRNA-p1	99.324	444	3	0	1	444	1	444	0	909	444	444	1	Tb427_030010300	Tb927.3.1070
ID=Tb427_030010400.1:CDS:1::Chr3_core_Tb427v10:147824-148580(+)	Tb927.3.1080:mRNA-p1	99.602	251	1	0	1	251	1	251	0	518	251	251	1	Tb427_030010400	Tb927.3.1080
ID=Tb427_030010500.1:CDS:1::Chr3_core_Tb427v10:149023-149281(+)	Tb927.3.1085:mRNA-p1	100	85	0	0	1	85	1	85	4.75e-59	174	85	85	1	Tb427_030010500	Tb927.3.1085
ID=Tb427_030010600.1:CDS:1::Chr3_core_Tb427v10:149758-150397(+)	Tb927.3.1090:mRNA-p1	100	212	0	0	1	212	1	212	4.42e-158	434	212	212	1	Tb427_030010600	Tb927.3.1090
ID=Tb427_030010700.1:CDS:1::Chr3_core_Tb427v10:151355-152549(+)	Tb927.3.1100:mRNA-p1	100	397	0	0	1	397	1	397	0	817	397	397	1	Tb427_030010700	Tb927.3.1100
ID=Tb427_030010800.1:CDS:1::Chr3_core_Tb427v10:153187-154621(+)	Tb927.3.1110:mRNA-p1	99.79	477	1	0	1	477	1	477	0	969	477	477	1	Tb427_030010800	Tb927.3.1110
ID=Tb427_030010900.1:CDS:1::Chr3_core_Tb427v10:155990-156644(+)	Tb927.3.1120:mRNA-p1	100	217	0	0	1	217	1	217	4.03e-167	457	217	217	1	Tb427_030010900	Tb927.3.1120
ID=Tb427_030011000.1:CDS:1::Chr3_core_Tb427v10:158201-159902(+)	Tb927.3.1130:mRNA-p1	98.587	566	8	0	1	566	1	566	0	1147	566	566	1	Tb427_030011000	Tb927.3.1130
ID=Tb427_030011100.1:CDS:1::Chr3_core_Tb427v10:160656-161829(+)	Tb927.3.1140:mRNA-p1	99.744	390	1	0	1	390	1	390	0	807	390	390	1	Tb427_030011100	Tb927.3.1140
ID=Tb427_030011200.1:CDS:1::Chr3_core_Tb427v10:162365-163208(+)	Tb927.3.1150:mRNA-p1	100	280	0	0	1	280	1	280	0	579	280	280	1	Tb427_030011200	Tb927.3.1150
ID=Tb427_030011300.1:CDS:1::Chr3_core_Tb427v10:163756-164500(+)	Tb927.3.1160:mRNA-p1	100	247	0	0	1	247	1	247	0	507	247	247	1	Tb427_030011300	Tb927.3.1160
ID=Tb427_030011400.1:CDS:1::Chr3_core_Tb427v10:164795-165989(+)	Tb927.3.1170:mRNA-p1	100	397	0	0	1	397	1	397	0	818	397	397	1	Tb427_030011400	Tb927.3.1170
ID=Tb427_030011500.1:CDS:1::Chr3_core_Tb427v10:166992-169488(+)	Tb927.3.1180:mRNA-p1	99.639	831	3	0	1	831	1	831	0	1711	831	831	1	Tb427_030011500	Tb927.3.1180
ID=Tb427_030011600.1:CDS:1::Chr3_core_Tb427v10:170408-177395(+)	Tb927.3.1190:mRNA-p1	99.012	2328	22	1	1	2328	1	2327	0	4741	2328	2327	1	Tb427_030011600	Tb927.3.1190
ID=Tb427_030011700.1:CDS:1::Chr3_core_Tb427v10:178174-180496(+)	Tb927.3.1200.2:mRNA-p1	99.871	773	1	0	1	773	1	773	0	1595	773	773	1	Tb427_030011700	Tb927.3.1200.2
ID=Tb427_030011800.1:CDS:1::Chr3_core_Tb427v10:182251-185173(+)	Tb927.3.1210:mRNA-p1	99.383	973	6	0	1	973	1	973	0	2014	973	973	1	Tb427_030011800	Tb927.3.1210
ID=Tb427_030011900.1:CDS:1::Chr3_core_Tb427v10:186707-188243(+)	Tb11.v5.0598.1-p1	99.413	511	3	0	1	511	1	511	0	1053	511	511	1	Tb427_030011900	Tb11.v5.0598.1-p1
ID=Tb427_030012000.1:CDS:1::Chr3_core_Tb427v10:188674-191521(+)	Tb927.3.1230:mRNA-p1	98.523	948	14	0	1	948	1	948	0	1914	948	948	1	Tb427_030012000	Tb927.3.1230
ID=Tb427_030012100.1:CDS:1::Chr3_core_Tb427v10:191838-192810(+)	Tb927.3.1240:mRNA-p1	100	323	0	0	1	323	1	323	0	674	323	323	1	Tb427_030012100	Tb927.3.1240
ID=Tb427_030012200.1:CDS:1::Chr3_core_Tb427v10:193722-193977(+)	Tb927.3.1250:mRNA-p1	100	84	0	0	1	84	1	84	2.59e-58	172	84	84	1	Tb427_030012200	Tb927.3.1250
ID=Tb427_030012300.1:CDS:1::Chr3_core_Tb427v10:194606-195188(+)	Tb927.3.1260:mRNA-p1	99.482	193	1	0	1	193	1	193	1.06e-142	394	193	193	1	Tb427_030012300	Tb927.3.1260
ID=Tb427_030012400.1:CDS:1::Chr3_core_Tb427v10:195669-197292(+)	Tb927.3.1270:mRNA-p1	99.074	540	5	0	1	540	1	540	0	1107	540	540	1	Tb427_030012400	Tb927.3.1270
ID=Tb427_030012500.1:CDS:1::Chr3_core_Tb427v10:197633-198860(+)	Tb927.3.1280:mRNA-p1	100	408	0	0	1	408	1	408	0	848	408	408	1	Tb427_030012500	Tb927.3.1280
ID=Tb427_030012600.1:CDS:1::Chr3_core_Tb427v10:199590-202434(+)	Tb927.3.1290:mRNA-p1	99.683	947	3	0	1	947	1	947	0	1947	947	947	1	Tb427_030012600	Tb927.3.1290
ID=Tb427_030012700.1:CDS:1::Chr3_core_Tb427v10:203056-204289(+)	Tb927.3.1300:mRNA-p1	98.537	410	6	0	1	410	1	410	0	823	410	410	1	Tb427_030012700	Tb927.3.1300
ID=Tb427_030012800.1:CDS:1::Chr3_core_Tb427v10:205691-209453(+)	Tb927.3.1310.2:mRNA-p1	98.723	1253	16	0	1	1253	1	1253	0	2561	1253	1253	1	Tb427_030012800	Tb927.3.1310.2
ID=Tb427_030012900.1:CDS:1::Chr3_core_Tb427v10:209765-213209(+)	Tb927.3.1320:mRNA-p1	99.39	1147	7	0	1	1147	1	1147	0	2372	1147	1147	1	Tb427_030012900	Tb927.3.1320
ID=Tb427_030013000.1:CDS:1::Chr3_core_Tb427v10:213614-217892(+)	Tb927.3.1330:mRNA-p1	99.439	1425	8	0	1	1425	1	1425	0	2893	1425	1425	1	Tb427_030013000	Tb927.3.1330
ID=Tb427_030013100.1:CDS:1::Chr3_core_Tb427v10:218460-220221(+)	Tb927.3.1340:mRNA-p1	98.805	586	7	0	1	586	1	586	0	1202	586	586	1	Tb427_030013100	Tb927.3.1340
ID=Tb427_030013200.1:CDS:1::Chr3_core_Tb427v10:220543-222904(+)	Tb927.3.1350:mRNA-p1	99.364	786	5	0	1	786	1	786	0	1613	786	786	1	Tb427_030013200	Tb927.3.1350
ID=Tb427_030013300.1:CDS:1::Chr3_core_Tb427v10:223792-225658(+)	Tb927.3.1360:mRNA-p1	98.551	621	9	0	1	621	1	621	0	1264	621	621	1	Tb427_030013300	Tb927.3.1360
ID=Tb427_030013400.1:CDS:1::Chr3_core_Tb427v10:225959-226301(+)	Tb927.10.2840:mRNA-p1	100	113	0	0	1	113	1	113	1.35e-80	230	113	113	1	Tb427_030013400	Tb927.10.2840
ID=Tb427_030013500.1:CDS:1::Chr3_core_Tb427v10:226805-228365(+)	Tb927.3.1380:mRNA-p1	100	519	0	0	1	519	1	519	0	1051	519	519	1	Tb427_030013500	Tb927.3.1380
ID=Tb427_030013600.1:CDS:1::Chr3_core_Tb427v10:229816-231253(+)	Tb927.3.1390:mRNA-p1	99.163	478	4	0	1	478	1	478	0	957	478	478	1	Tb427_030013600	Tb927.3.1390
ID=Tb427_030013700.1:CDS:1::Chr3_core_Tb427v10:232718-233723(+)	Tb927.3.1400:mRNA-p1	100	334	0	0	1	334	1	334	0	693	334	334	1	Tb427_030013700	Tb927.3.1400
ID=Tb427_030013800.1:CDS:1::Chr3_core_Tb427v10:235165-235663(+)	Tb927.3.1410:mRNA-p1	100	165	0	0	1	165	1	165	6.19e-126	349	165	165	1	Tb427_030013800	Tb927.3.1410
ID=Tb427_030013900.1:CDS:1::Chr3_core_Tb427v10:236165-246944(+)	Tb927.3.1420:mRNA-p1	99.026	3592	35	0	1	3592	1	3592	0	7322	3592	3592	1	Tb427_030013900	Tb927.3.1420
ID=Tb427_030014000.1:CDS:1::Chr3_core_Tb427v10:247695-248847(+)	Tb927.3.1430:mRNA-p1	99.739	383	1	0	1	383	1	383	0	786	383	383	1	Tb427_030014000	Tb927.3.1430
ID=Tb427_030014100.1:CDS:1::Chr3_core_Tb427v10:249382-251827(+)	Tb927.3.1440:mRNA-p1	99.386	814	5	0	1	814	1	814	0	1659	814	814	1	Tb427_030014100	Tb927.3.1440
ID=Tb427_030014200.1:CDS:1::Chr3_core_Tb427v10:252431-253610(+)	Tb927.3.1450:mRNA-p1	98.98	392	4	0	1	392	1	392	0	801	392	392	1	Tb427_030014200	Tb927.3.1450
ID=Tb427_030014300.1:CDS:1::Chr3_core_Tb427v10:254988-255594(+)	Tb927.3.1525:mRNA-p1	99.219	128	0	1	74	201	1	127	7.64e-91	260	201	127	1.583	Tb427_030014300	Tb927.3.1525
ID=Tb427_030014400.1:CDS:1::Chr3_core_Tb427v10:256777-258079(+)	Tb927.3.1470:mRNA-p1	98.63	365	3	1	1	363	1	365	0	734	433	365	1.186	Tb427_030014400	Tb927.3.1470
ID=Tb427_030014500.1:CDS:1::Chr3_core_Tb427v10:261651-262539(+)	Tb927.3.1480:mRNA-p1	98.305	295	5	0	1	295	1	295	0	577	295	295	1	Tb427_030014500	Tb927.3.1480
ID=Tb427_030014600.1:CDS:1::Chr3_core_Tb427v10:263702-266153(+)	Tb927.3.1490:mRNA-p1	99.632	816	3	0	1	816	1	816	0	1592	816	816	1	Tb427_030014600	Tb927.3.1490
ID=Tb427_030014700.1:CDS:1::Chr3_core_Tb427v10:270323-271424(-)	Tb927.3.1500:mRNA-p1	98.361	366	6	0	1	366	1	366	0	743	366	366	1	Tb427_030014700	Tb927.3.1500
ID=Tb427_030014800.1:CDS:1::Chr3_core_Tb427v10:272503-273601(-)	Tb927.3.1470:mRNA-p1	97.26	365	10	0	1	365	1	365	0	735	365	365	1	Tb427_030014800	Tb927.3.1470
ID=Tb427_030014900.1:CDS:1::Chr3_core_Tb427v10:274784-275171(-)	Tb927.3.1525:mRNA-p1	99.219	128	0	1	1	128	1	127	1.92e-91	259	128	127	1.008	Tb427_030014900	Tb927.3.1525
ID=Tb427_030015000.1:CDS:1::Chr3_core_Tb427v10:276116-277400(-)	Tb927.3.1530:mRNA-p1	98.361	427	7	0	1	427	1	427	0	863	427	427	1	Tb427_030015000	Tb927.3.1530
ID=Tb427_030015100.1:CDS:1::Chr3_core_Tb427v10:277871-278780(-)	Tb927.3.1540:mRNA-p1	98.344	302	5	0	1	302	1	302	0	614	302	302	1	Tb427_030015100	Tb927.3.1540
ID=Tb427_030015200.1:CDS:1::Chr3_core_Tb427v10:279999-283029(-)	Tb927.3.1550:mRNA-p1	99.207	1009	8	0	1	1009	1	1009	0	2089	1009	1009	1	Tb427_030015200	Tb927.3.1550
ID=Tb427_030015300.1:CDS:1::Chr3_core_Tb427v10:283981-285124(-)	Tb927.3.1560:mRNA-p1	98.947	380	4	0	1	380	1	380	0	778	380	380	1	Tb427_030015300	Tb927.3.1560
ID=Tb427_030015400.1:CDS:1::Chr3_core_Tb427v10:286843-288712(-)	Tb927.3.1570:mRNA-p1	99.357	622	4	0	1	622	1	622	0	1282	622	622	1	Tb427_030015400	Tb927.3.1570
ID=Tb427_030015500.1:CDS:1::Chr3_core_Tb427v10:289045-290686(-)	Tb927.3.1580:mRNA-p1	98.352	546	9	0	1	546	1	546	0	1114	546	546	1	Tb427_030015500	Tb927.3.1580
ID=Tb427_030015600.1:CDS:1::Chr3_core_Tb427v10:291402-293409(-)	Tb927.3.1590:mRNA-p1	99.551	668	3	0	1	668	1	668	0	1374	668	668	1	Tb427_030015600	Tb927.3.1590
ID=Tb427_030015700.1:CDS:1::Chr3_core_Tb427v10:293941-294250(-)	Tb927.3.1600:mRNA-p1	99.02	102	1	0	1	102	1	102	1.15e-75	217	102	102	1	Tb427_030015700	Tb927.3.1600
ID=Tb427_030015800.1:CDS:1::Chr3_core_Tb427v10:295947-297927(-)	Tb927.3.1610:mRNA-p1	99.393	659	4	0	1	659	1	659	0	1353	659	659	1	Tb427_030015800	Tb927.3.1610
ID=Tb427_030015900.1:CDS:1::Chr3_core_Tb427v10:299327-304223(-)	Tb927.3.1620:mRNA-p1	99.203	1631	13	0	1	1631	1	1631	0	3365	1631	1631	1	Tb427_030015900	Tb927.3.1620
ID=Tb427_030016000.1:CDS:1::Chr3_core_Tb427v10:307793-308996(-)	Tb927.3.1630:mRNA-p1	99.25	400	3	0	1	400	1	400	0	835	400	400	1	Tb427_030016000	Tb927.3.1630
ID=Tb427_030016100.1:CDS:1::Chr3_core_Tb427v10:310420-310906(-)	Tb927.3.1640:mRNA-p1	76.687	163	36	1	1	161	1	163	2.23e-59	180	161	163	0.988	Tb427_030016100	Tb927.3.1640
ID=Tb427_030016200.1:CDS:1::Chr3_core_Tb427v10:311601-312105(-)	Tb927.3.1650:mRNA-p1	70.238	168	45	3	1	166	1	165	2.45e-53	166	167	175	0.954	Tb427_030016200	Tb927.3.1650
ID=Tb427_030016300.1:CDS:1::Chr3_core_Tb427v10:312121-314491(-)	Tb927.3.1660:mRNA-p1	98.352	789	13	0	1	789	1	789	0	1577	789	789	1	Tb427_030016300	Tb927.3.1660
ID=Tb427_030016400.1:CDS:1::Chr3_core_Tb427v10:315389-318473(-)	Tb927.3.1670:mRNA-p1	99.708	1027	3	0	1	1027	1	1027	0	2129	1027	1027	1	Tb427_030016400	Tb927.3.1670
ID=Tb427_030016500.1:CDS:1::Chr3_core_Tb427v10:319436-320453(-)	Tb927.3.1680:mRNA-p1	99.704	338	1	0	1	338	1	338	0	701	338	338	1	Tb427_030016500	Tb927.3.1680
ID=Tb427_030016600.1:CDS:1::Chr3_core_Tb427v10:321434-321872(-)	Tb927.3.1690:mRNA-p1	100	145	0	0	1	145	1	145	3.18e-109	305	145	145	1	Tb427_030016600	Tb927.3.1690
ID=Tb427_030016700.1:CDS:1::Chr3_core_Tb427v10:322831-324304(-)	Tb927.3.1700:mRNA-p1	99.184	490	4	0	1	490	1	490	0	1011	490	490	1	Tb427_030016700	Tb927.3.1700
ID=Tb427_030016800.1:CDS:1::Chr3_core_Tb427v10:324662-325799(-)	Tb927.3.1710:mRNA-p1	98.942	378	4	0	1	378	1	378	0	771	378	378	1	Tb427_030016800	Tb927.3.1710
ID=Tb427_030016900.1:CDS:1::Chr3_core_Tb427v10:327222-327507(-)	Tb927.3.1720:mRNA-p1	98.936	94	1	0	1	94	1	94	1.89e-67	196	94	94	1	Tb427_030016900	Tb927.3.1720
ID=Tb427_030017000.1:CDS:1::Chr3_core_Tb427v10:328189-328885(-)	Tb927.3.1730:mRNA-p1	99.567	231	1	0	1	231	1	231	3.32e-176	481	231	231	1	Tb427_030017000	Tb927.3.1730
ID=Tb427_030017100.1:CDS:1::Chr3_core_Tb427v10:329817-331869(-)	Tb927.3.1740:mRNA-p1	99.854	683	1	0	1	683	1	683	0	1407	683	683	1	Tb427_030017100	Tb927.3.1740
ID=Tb427_030017200.1:CDS:1::Chr3_core_Tb427v10:332344-332950(-)	Tb927.3.1750:mRNA-p1	98.01	201	4	0	1	201	1	201	8.82e-146	402	201	201	1	Tb427_030017200	Tb927.3.1750
ID=Tb427_030017400.1:CDS:1::Chr3_core_Tb427v10:334844-337538(-)	Tb927.3.1770:mRNA-p1	99.331	897	6	0	1	897	1	897	0	1833	897	897	1	Tb427_030017400	Tb927.3.1770
ID=Tb427_030017500.1:CDS:1::Chr3_core_Tb427v10:338159-338549(-)	Tb927.3.1780:mRNA-p1	99.225	129	1	0	1	129	1	129	1.08e-91	259	129	129	1	Tb427_030017500	Tb927.3.1780
ID=Tb427_030017600.1:CDS:1::Chr3_core_Tb427v10:340082-341129(-)	Tb927.3.1790:mRNA-p1	100	348	0	0	1	348	1	348	0	718	348	348	1	Tb427_030017600	Tb927.3.1790
ID=Tb427_030017700.1:CDS:1::Chr3_core_Tb427v10:341670-346056(-)	Tb927.3.1800:mRNA-p1	98.905	1461	16	0	1	1461	1	1461	0	2997	1461	1461	1	Tb427_030017700	Tb927.3.1800
ID=Tb427_030017800.1:CDS:1::Chr3_core_Tb427v10:346776-347757(-)	Tb927.3.1810:mRNA-p1	99.693	326	1	0	1	326	1	326	0	674	326	326	1	Tb427_030017800	Tb927.3.1810
ID=Tb427_030017900.1:CDS:1::Chr3_core_Tb427v10:348772-349621(-)	Tb927.3.1820:mRNA-p1	93.151	219	12	1	1	219	1	216	7.39e-124	353	282	289	0.976	Tb427_030017900	Tb927.3.1820
ID=Tb427_030018000.1:CDS:1::Chr3_core_Tb427v10:350472-351873(-)	Tb927.3.1830:mRNA-p1	97.263	475	4	1	1	466	1	475	0	926	466	475	0.981	Tb427_030018000	Tb927.3.1830
ID=Tb427_030018100.1:CDS:1::Chr3_core_Tb427v10:354113-355010(-)	Tb927.3.1840:mRNA-p1	100	298	0	0	1	298	1	298	0	618	298	298	1	Tb427_030018100	Tb927.3.1840
ID=Tb427_030018200.1:CDS:1::Chr3_core_Tb427v10:356178-357966(-)	Tb927.3.1850:mRNA-p1	98.824	595	7	0	1	595	1	595	0	1223	595	595	1	Tb427_030018200	Tb927.3.1850
ID=Tb427_030018300.1:CDS:1::Chr3_core_Tb427v10:359858-362174(-)	Tb927.3.1860:mRNA-p1	99.481	771	4	0	1	771	1	771	0	1585	771	771	1	Tb427_030018300	Tb927.3.1860
ID=Tb427_030018400.1:CDS:1::Chr3_core_Tb427v10:363111-363981(-)	Tb927.3.1870.2:mRNA-p1	99.308	289	2	0	1	289	1	289	0	600	289	289	1	Tb427_030018400	Tb927.3.1870.2
ID=Tb427_030018500.1:CDS:1::Chr3_core_Tb427v10:364332-366360(-)	Tb927.3.1880:mRNA-p1	96.889	675	21	0	1	675	1	675	0	1345	675	675	1	Tb427_030018500	Tb927.3.1880
ID=Tb427_030018600.1:CDS:1::Chr3_core_Tb427v10:366882-367737(-)	Tb927.3.1890:mRNA-p1	100	284	0	0	1	284	1	284	0	593	284	284	1	Tb427_030018600	Tb927.3.1890
ID=Tb427_030018700.1:CDS:1::Chr3_core_Tb427v10:369666-372195(-)	Tb927.3.1900:mRNA-p1	91.344	878	29	4	1	842	1	867	0	1236	842	867	0.971	Tb427_030018700	Tb927.3.1900
ID=Tb427_030018800.1:CDS:1::Chr3_core_Tb427v10:376827-378603(-)	Tb927.3.1910:mRNA-p1	99.154	591	5	0	1	591	1	591	0	1206	591	591	1	Tb427_030018800	Tb927.3.1910
ID=Tb427_030018900.1:CDS:1::Chr3_core_Tb427v10:381589-383404(-)	Tb927.3.1920:mRNA-p1	99.172	604	5	0	1	604	1	604	0	1246	604	604	1	Tb427_030018900	Tb927.3.1920
ID=Tb427_030019000.1:CDS:1::Chr3_core_Tb427v10:384233-385673(-)	Tb927.3.1930:mRNA-p1	98.956	479	5	0	1	479	1	479	0	983	479	479	1	Tb427_030019000	Tb927.3.1930
ID=Tb427_030019100.1:CDS:1::Chr3_core_Tb427v10:386533-387850(-)	Tb927.3.1940:mRNA-p1	99.315	438	3	0	1	438	1	438	0	908	438	438	1	Tb427_030019100	Tb927.3.1940
ID=Tb427_030019200.1:CDS:1::Chr3_core_Tb427v10:389376-389766(-)	Tb927.3.1955:mRNA-p1	100	129	0	0	1	129	1	129	7.55e-86	244	129	129	1	Tb427_030019200	Tb927.3.1955
ID=Tb427_030019300.1:CDS:1::Chr3_core_Tb427v10:391040-391478(-)	Tb927.3.1960:mRNA-p1	97.931	145	3	0	1	145	1	145	1.24e-104	293	145	145	1	Tb427_030019300	Tb927.3.1960
ID=Tb427_030019400.1:CDS:1::Chr3_core_Tb427v10:392050-393019(-)	Tb927.3.1970:mRNA-p1	99.689	322	1	0	1	322	1	322	0	670	322	322	1	Tb427_030019400	Tb927.3.1970
ID=Tb427_030019500.1:CDS:1::Chr3_core_Tb427v10:393351-394242(-)	Tb927.3.1980:mRNA-p1	100	296	0	0	1	296	1	296	0	614	296	296	1	Tb427_030019500	Tb927.3.1980
ID=Tb427_030019600.1:CDS:1::Chr3_core_Tb427v10:395121-396567(-)	Tb927.3.1990:mRNA-p1	99.376	481	3	0	1	481	1	481	0	992	481	481	1	Tb427_030019600	Tb927.3.1990
ID=Tb427_030019700.1:CDS:1::Chr3_core_Tb427v10:397393-398047(-)	Tb927.3.2000:mRNA-p1	99.539	217	1	0	1	217	1	217	7.35e-163	446	217	217	1	Tb427_030019700	Tb927.3.2000
ID=Tb427_030019800.1:CDS:1::Chr3_core_Tb427v10:398477-400145(-)	Tb927.3.2010:mRNA-p1	99.099	555	4	1	1	555	1	554	0	1128	555	554	1.002	Tb427_030019800	Tb927.3.2010
ID=Tb427_030019900.1:CDS:1::Chr3_core_Tb427v10:400907-403148(-)	Tb927.3.2020:mRNA-p1	99.732	746	2	0	1	746	1	746	0	1538	746	746	1	Tb427_030019900	Tb927.3.2020
ID=Tb427_030020000.1:CDS:1::Chr3_core_Tb427v10:403745-404078(-)	Tb927.3.2030.2:mRNA-p1	100	110	0	0	1	110	1	110	3.9e-80	229	110	110	1	Tb427_030020000	Tb927.3.2030.2
ID=Tb427_030020100.1:CDS:1::Chr3_core_Tb427v10:405220-408439(-)	Tb927.3.2040:mRNA-p1	99.44	1072	6	0	1	1072	1	1072	0	2191	1072	1072	1	Tb427_030020100	Tb927.3.2040
ID=Tb427_030020200.1:CDS:1::Chr3_core_Tb427v10:410239-414955(-)	Tb927.3.2050:mRNA-p1	98.982	1572	15	1	1	1571	1	1572	0	3214	1571	1572	0.999	Tb427_030020200	Tb927.3.2050
ID=Tb427_030020300.1:CDS:1::Chr3_core_Tb427v10:416910-418218(-)	Tb927.3.2060:mRNA-p1	99.77	435	1	0	1	435	1	435	0	889	435	435	1	Tb427_030020300	Tb927.3.2060
ID=Tb427_030020400.1:CDS:1::Chr3_core_Tb427v10:419118-423177(-)	Tb927.3.2070:mRNA-p1	99.186	1351	11	0	1	1351	1	1351	0	2779	1352	1352	1	Tb427_030020400	Tb927.3.2070
ID=Tb427_030020500.1:CDS:1::Chr3_core_Tb427v10:424154-424937(-)	Tb927.3.2080:mRNA-p1	99.615	260	1	0	1	260	1	260	0	538	260	260	1	Tb427_030020500	Tb927.3.2080
ID=Tb427_030020600.1:CDS:1::Chr3_core_Tb427v10:425946-427794(-)	Tb927.3.2090:mRNA-p1	99.024	615	6	0	1	615	1	615	0	1268	615	615	1	Tb427_030020600	Tb927.3.2090
ID=Tb427_030020700.1:CDS:1::Chr3_core_Tb427v10:428958-429885(-)	Tb927.3.2100:mRNA-p1	99.675	308	1	0	1	308	1	308	0	623	308	308	1	Tb427_030020700	Tb927.3.2100
ID=Tb427_030020800.1:CDS:1::Chr3_core_Tb427v10:432333-433605(-)	Tb927.3.2110:mRNA-p1	100	423	0	0	1	423	1	423	0	874	423	423	1	Tb427_030020800	Tb927.3.2110
ID=Tb427_030020900.1:CDS:1::Chr3_core_Tb427v10:434195-435194(-)	Tb927.3.2120:mRNA-p1	100	332	0	0	1	332	1	332	0	679	332	332	1	Tb427_030020900	Tb927.3.2120
ID=Tb427_030021000.1:CDS:1::Chr3_core_Tb427v10:436362-438603(-)	Tb927.3.2130:mRNA-p1	99.33	746	5	0	1	746	1	746	0	1511	746	746	1	Tb427_030021000	Tb927.3.2130
ID=Tb427_030021100.1:CDS:1::Chr3_core_Tb427v10:439461-442308(-)	Tb927.3.2140:mRNA-p1	99.262	948	7	0	1	948	1	948	0	1949	948	948	1	Tb427_030021100	Tb927.3.2140
ID=Tb427_030021200.1:CDS:1::Chr3_core_Tb427v10:442823-443912(-)	Tb927.3.2150:mRNA-p1	98.066	362	7	0	1	362	1	362	0	734	362	362	1	Tb427_030021200	Tb927.3.2150
ID=Tb427_030021300.1:CDS:1::Chr3_core_Tb427v10:444337-445741(-)	Tb927.3.2160:mRNA-p1	98.073	467	9	0	1	467	1	467	0	945	467	467	1	Tb427_030021300	Tb927.3.2160
ID=Tb427_030021400.1:CDS:1::Chr3_core_Tb427v10:446019-448692(-)	Tb927.3.2170:mRNA-p1	99.775	890	2	0	1	890	1	890	0	1837	890	890	1	Tb427_030021400	Tb927.3.2170
ID=Tb427_030021500.1:CDS:1::Chr3_core_Tb427v10:449610-450081(-)	Tb927.3.2180:mRNA-p1	100	156	0	0	1	156	1	156	1.86e-118	329	156	156	1	Tb427_030021500	Tb927.3.2180
ID=Tb427_030021600.1:CDS:1::Chr3_core_Tb427v10:450409-451171(-)	Tb927.3.2190:mRNA-p1	100	253	0	0	1	253	1	253	0	514	253	253	1	Tb427_030021600	Tb927.3.2190
ID=Tb427_030021700.1:CDS:1::Chr3_core_Tb427v10:451510-452557(-)	Tb927.3.2200:mRNA-p1	100	348	0	0	1	348	1	348	0	714	348	348	1	Tb427_030021700	Tb927.3.2200
ID=Tb427_030021800.1:CDS:1::Chr3_core_Tb427v10:453281-455066(-)	Tb927.3.2210:mRNA-p1	99.663	594	2	0	1	594	1	594	0	1238	594	594	1	Tb427_030021800	Tb927.3.2210
ID=Tb427_030021900.1:CDS:1::Chr3_core_Tb427v10:455361-456024(-)	Tb927.3.2220:mRNA-p1	100	220	0	0	1	220	1	220	2.24e-160	441	220	220	1	Tb427_030021900	Tb927.3.2220
ID=Tb427_030022000.1:CDS:1::Chr3_core_Tb427v10:456893-457799(-)	Tb927.3.2230:mRNA-p1	99.668	301	1	0	1	301	1	301	0	608	301	301	1	Tb427_030022000	Tb927.3.2230
ID=Tb427_030022100.1:CDS:1::Chr3_core_Tb427v10:458209-459409(-)	Tb927.3.2240:mRNA-p1	97.744	399	9	0	1	399	1	399	0	811	399	399	1	Tb427_030022100	Tb927.3.2240
ID=Tb427_030022200.1:CDS:1::Chr3_core_Tb427v10:459580-460477(-)	Tb927.3.2250:mRNA-p1	98.322	298	5	0	1	298	1	298	0	608	298	298	1	Tb427_030022200	Tb927.3.2250
ID=Tb427_030022300.1:CDS:1::Chr3_core_Tb427v10:460670-461357(-)	Tb927.3.2260:mRNA-p1	98.684	228	3	0	1	228	1	228	1.69e-172	472	228	228	1	Tb427_030022300	Tb927.3.2260
ID=Tb427_030022400.1:CDS:1::Chr3_core_Tb427v10:463820-465146(+)	Tb927.3.2270:mRNA-p1	99.773	441	1	0	1	441	1	441	0	900	441	441	1	Tb427_030022400	Tb927.3.2270
ID=Tb427_030022500.1:CDS:1::Chr3_core_Tb427v10:465406-467200(+)	Tb927.3.2280:mRNA-p1	99.665	597	2	0	1	597	1	597	0	1222	597	597	1	Tb427_030022500	Tb927.3.2280
ID=Tb427_030022600.1:CDS:1::Chr3_core_Tb427v10:467362-468481(+)	Tb927.3.2290:mRNA-p1	99.732	373	0	1	1	372	1	373	0	767	372	373	0.997	Tb427_030022600	Tb927.3.2290
ID=Tb427_030022700.1:CDS:1::Chr3_core_Tb427v10:468607-469213(+)	Tb927.3.2300:mRNA-p1	99.005	201	2	0	1	201	1	201	1.8e-150	414	201	201	1	Tb427_030022700	Tb927.3.2300
ID=Tb427_030022800.1:CDS:1::Chr3_core_Tb427v10:469435-470338(+)	Tb927.3.2310:mRNA-p1	100	299	0	0	1	299	1	299	0	613	300	300	1	Tb427_030022800	Tb927.3.2310
ID=Tb427_030022900.1:CDS:1::Chr3_core_Tb427v10:470869-472192(+)	Tb927.3.2320:mRNA-p1	99.318	440	3	0	1	440	1	440	0	895	440	440	1	Tb427_030022900	Tb927.3.2320
ID=Tb427_030023000.1:CDS:1::Chr3_core_Tb427v10:473638-475495(+)	Tb927.3.2330:mRNA-p1	99.353	618	4	0	1	618	1	618	0	1265	618	618	1	Tb427_030023000	Tb927.3.2330
ID=Tb427_030023200.1:CDS:1::Chr3_core_Tb427v10:477279-477801(+)	Tb927.3.2350:mRNA-p1	100	173	0	0	1	173	1	173	7.48e-128	354	173	173	1	Tb427_030023200	Tb927.3.2350
ID=Tb427_030023300.1:CDS:1::Chr3_core_Tb427v10:478063-479491(+)	Tb927.3.2360:mRNA-p1	98.316	475	8	0	1	475	1	475	0	957	475	475	1	Tb427_030023300	Tb927.3.2360
ID=Tb427_030023400.1:CDS:1::Chr3_core_Tb427v10:479814-480219(+)	Tb927.3.2370:mRNA-p1	100	134	0	0	1	134	1	134	7.38e-100	280	134	134	1	Tb427_030023400	Tb927.3.2370
ID=Tb427_030023500.1:CDS:1::Chr3_core_Tb427v10:480735-481056(+)	Tb927.3.2380:mRNA-p1	98.113	106	2	0	1	106	1	106	8.04e-74	213	106	106	1	Tb427_030023500	Tb927.3.2380
ID=Tb427_030023600.1:CDS:1::Chr3_core_Tb427v10:481596-482925(+)	Tb927.3.2390:mRNA-p1	99.774	442	1	0	1	442	1	442	0	905	442	442	1	Tb427_030023600	Tb927.3.2390
ID=Tb427_030023700.1:CDS:1::Chr3_core_Tb427v10:483291-484215(+)	Tb927.3.2400:mRNA-p1	100	307	0	0	1	307	1	307	0	629	307	307	1	Tb427_030023700	Tb927.3.2400
ID=Tb427_030023800.1:CDS:1::Chr3_core_Tb427v10:484768-485665(+)	Tb927.3.2410:mRNA-p1	99.329	298	2	0	1	298	1	298	0	613	298	298	1	Tb427_030023800	Tb927.3.2410
ID=Tb427_030023900.1:CDS:1::Chr3_core_Tb427v10:486059-486440(+)	Tb927.3.2420:mRNA-p1	98.413	126	2	0	1	126	1	126	5.01e-94	265	126	126	1	Tb427_030023900	Tb927.3.2420
ID=Tb427_030024000.1:CDS:1::Chr3_core_Tb427v10:486807-489570(+)	Tb927.3.2430:mRNA-p1	99.348	920	6	0	1	920	1	920	0	1900	920	920	1	Tb427_030024000	Tb927.3.2430
ID=Tb427_030024100.1:CDS:1::Chr3_core_Tb427v10:490431-491652(+)	Tb927.3.2440:mRNA-p1	100	406	0	0	1	406	1	406	0	846	406	406	1	Tb427_030024100	Tb927.3.2440
ID=Tb427_030024200.1:CDS:1::Chr3_core_Tb427v10:493024-493402(+)	Tb927.3.2450:mRNA-p1	92.593	27	2	0	93	119	124	150	6.96e-09	50.1	125	165	0.758	Tb427_030024200	Tb927.3.2450
ID=Tb427_030024300.1:CDS:1::Chr3_core_Tb427v10:493745-494759(+)	Tb927.3.2460:mRNA-p1	98.516	337	3	1	1	337	1	335	0	681	337	335	1.006	Tb427_030024300	Tb927.3.2460
ID=Tb427_030024400.1:CDS:1::Chr3_core_Tb427v10:495482-497297(+)	Tb927.3.2470:mRNA-p1	99.338	604	4	0	1	604	1	604	0	1226	604	604	1	Tb427_030024400	Tb927.3.2470
ID=Tb427_030024500.1:CDS:1::Chr3_core_Tb427v10:498364-498745(+)	Tb927.3.2475:mRNA-p1	100	126	0	0	1	126	1	126	5.4e-91	258	126	126	1	Tb427_030024500	Tb927.3.2475
ID=Tb427_030024600.1:CDS:1::Chr3_core_Tb427v10:499808-500006(+)	Tb927.3.2477:mRNA-p1	100	65	0	0	1	65	1	65	5.77e-43	131	65	65	1	Tb427_030024600	Tb927.3.2477
ID=Tb427_030024700.1:CDS:1::Chr3_core_Tb427v10:501102-501861(+)	Tb927.3.2480:mRNA-p1	100	252	0	0	1	252	1	252	0	511	252	252	1	Tb427_030024700	Tb927.3.2480
ID=Tb427_030024800.1:CDS:1::Chr3_core_Tb427v10:502605-505497(+)	Tb927.3.2490:mRNA-p1	99.688	963	3	0	1	963	1	963	0	1986	963	963	1	Tb427_030024800	Tb927.3.2490
ID=Tb427_030025000.1:CDS:1::Chr3_core_Tb427v10:508803-510174(-)	Tb927.3.2510.1-p1	93.421	456	30	0	1	456	1	456	0	857	456	456	1	Tb427_030025000	Tb927.3.2510.1-p1
ID=Tb427_030025300.1:CDS:1::Chr3_core_Tb427v10:513471-514584(-)	Tb927.3.2540.2:mRNA-p1	97.297	370	10	0	1	370	38	407	0	744	370	407	0.909	Tb427_030025300	Tb927.3.2540.2
ID=Tb427_030025400.1:CDS:1::Chr3_core_Tb427v10:516650-517310(-)	Tb927.3.2560:mRNA-p1	84.932	219	32	1	1	219	1	218	2.14e-133	372	219	218	1.005	Tb427_030025400	Tb927.3.2560
ID=Tb427_030025500.1:CDS:1::Chr3_core_Tb427v10:518168-518828(-)	Tb927.3.2560:mRNA-p1	84.932	219	32	1	1	219	1	218	2.14e-133	372	219	218	1.005	Tb427_030025500	Tb927.3.2560
ID=Tb427_030025600.1:CDS:1::Chr3_core_Tb427v10:519685-520345(-)	Tb927.3.2560:mRNA-p1	84.932	219	32	1	1	219	1	218	2.14e-133	372	219	218	1.005	Tb427_030025600	Tb927.3.2560
ID=Tb427_030025700.1:CDS:1::Chr3_core_Tb427v10:521202-521862(-)	Tb927.3.2560:mRNA-p1	84.932	219	32	1	1	219	1	218	2.14e-133	372	219	218	1.005	Tb427_030025700	Tb927.3.2560
ID=Tb427_030025800.1:CDS:1::Chr3_core_Tb427v10:522720-523380(-)	Tb927.3.2560:mRNA-p1	84.932	219	32	1	1	219	1	218	2.14e-133	372	219	218	1.005	Tb427_030025800	Tb927.3.2560
ID=Tb427_030025900.1:CDS:1::Chr3_core_Tb427v10:524238-524898(-)	Tb927.3.2560:mRNA-p1	84.932	219	32	1	1	219	1	218	2.14e-133	372	219	218	1.005	Tb427_030025900	Tb927.3.2560
ID=Tb427_030026000.1:CDS:1::Chr3_core_Tb427v10:525755-526415(-)	Tb927.3.2560:mRNA-p1	84.932	219	32	1	1	219	1	218	2.14e-133	372	219	218	1.005	Tb427_030026000	Tb927.3.2560
ID=Tb427_030026100.1:CDS:1::Chr3_core_Tb427v10:527272-527932(-)	Tb927.3.2560:mRNA-p1	84.932	219	32	1	1	219	1	218	2.14e-133	372	219	218	1.005	Tb427_030026100	Tb927.3.2560
ID=Tb427_030026200.1:CDS:1::Chr3_core_Tb427v10:528789-529449(-)	Tb927.3.2560:mRNA-p1	84.932	219	32	1	1	219	1	218	2.14e-133	372	219	218	1.005	Tb427_030026200	Tb927.3.2560
ID=Tb427_030026300.1:CDS:1::Chr3_core_Tb427v10:530306-530966(-)	Tb927.3.2560:mRNA-p1	84.932	219	32	1	1	219	1	218	2.14e-133	372	219	218	1.005	Tb427_030026300	Tb927.3.2560
ID=Tb427_030026400.1:CDS:1::Chr3_core_Tb427v10:531824-532499(-)	Tb927.3.2580:mRNA-p1	91.964	224	18	0	1	224	1	224	1.96e-151	418	224	224	1	Tb427_030026400	Tb927.3.2580
ID=Tb427_030026500.1:CDS:1::Chr3_core_Tb427v10:533411-534212(-)	Tb927.3.2590:mRNA-p1	82.295	305	15	3	1	266	1	305	1.16e-176	487	266	305	0.872	Tb427_030026500	Tb927.3.2590
ID=Tb427_030026600.1:CDS:1::Chr3_core_Tb427v10:538798-545311(-)	Tb927.3.2600:mRNA-p1	99.954	2170	1	0	1	2170	1	2170	0	4506	2170	2170	1	Tb427_030026600	Tb927.3.2600
ID=Tb427_030026700.1:CDS:1::Chr3_core_Tb427v10:546064-548512(-)	Tb927.3.2610:mRNA-p1	99.877	815	1	0	1	815	1	815	0	1670	815	815	1	Tb427_030026700	Tb927.3.2610
ID=Tb427_030026800.1:CDS:1::Chr3_core_Tb427v10:549110-555164(-)	Tb927.3.2620.2:mRNA-p1	99.405	2017	12	0	1	2017	1	2017	0	4127	2017	2017	1	Tb427_030026800	Tb927.3.2620.2
ID=Tb427_030026900.1:CDS:1::Chr3_core_Tb427v10:556480-558832(-)	Tb927.3.2630:mRNA-p1	99.106	783	6	1	1	783	1	782	0	1590	783	782	1.001	Tb427_030026900	Tb927.3.2630
ID=Tb427_030027000.1:CDS:1::Chr3_core_Tb427v10:559306-560440(-)	Tb927.3.2640:mRNA-p1	99.204	377	3	0	1	377	1	377	0	775	377	377	1	Tb427_030027000	Tb927.3.2640
ID=Tb427_030027100.1:CDS:1::Chr3_core_Tb427v10:560989-561211(-)	Tb927.3.2650:mRNA-p1	100	73	0	0	1	73	1	73	8.74e-49	147	73	73	1	Tb427_030027100	Tb927.3.2650
ID=Tb427_030027200.1:CDS:1::Chr3_core_Tb427v10:561483-563673(-)	Tb927.3.2660:mRNA-p1	99.177	729	6	0	1	729	1	729	0	1496	729	729	1	Tb427_030027200	Tb927.3.2660
ID=Tb427_030027300.1:CDS:1::Chr3_core_Tb427v10:564114-564924(-)	Tb927.3.2670:mRNA-p1	99.257	269	2	0	1	269	1	269	0	539	269	269	1	Tb427_030027300	Tb927.3.2670
ID=Tb427_030027400.1:CDS:1::Chr3_core_Tb427v10:565432-567028(-)	Tb927.3.2680:mRNA-p1	99.812	531	1	0	1	531	1	531	0	1100	531	531	1	Tb427_030027400	Tb927.3.2680
ID=Tb427_030027500.1:CDS:1::Chr3_core_Tb427v10:568509-572295(-)	Tb927.3.2690:mRNA-p1	99.366	1261	8	0	1	1261	1	1261	0	2588	1261	1261	1	Tb427_030027500	Tb927.3.2690
ID=Tb427_030027600.1:CDS:1::Chr3_core_Tb427v10:573267-574434(-)	Tb927.3.2700:mRNA-p1	99.485	388	2	0	1	388	1	388	0	791	388	388	1	Tb427_030027600	Tb927.3.2700
ID=Tb427_030027700.1:CDS:1::Chr3_core_Tb427v10:575963-579035(-)	Tb927.3.2710:mRNA-p1	99.413	1023	6	0	1	1023	1	1023	0	2093	1023	1023	1	Tb427_030027700	Tb927.3.2710
ID=Tb427_030027800.1:CDS:1::Chr3_core_Tb427v10:579995-581300(-)	Tb927.3.2720:mRNA-p1	98.157	434	8	0	1	434	1	434	0	878	434	434	1	Tb427_030027800	Tb927.3.2720
ID=Tb427_030027900.1:CDS:1::Chr3_core_Tb427v10:581966-587051(-)	Tb927.3.2730:mRNA-p1	98.819	1694	20	0	1	1694	1	1694	0	3413	1694	1694	1	Tb427_030027900	Tb927.3.2730
ID=Tb427_030028000.1:CDS:1::Chr3_core_Tb427v10:587895-588816(-)	Tb927.3.2740:mRNA-p1	100	306	0	0	1	306	1	306	0	626	306	306	1	Tb427_030028000	Tb927.3.2740
ID=Tb427_030028100.1:CDS:1::Chr3_core_Tb427v10:589546-592162(-)	Tb927.3.2750:mRNA-p1	99.656	871	3	0	1	871	1	871	0	1794	871	871	1	Tb427_030028100	Tb927.3.2750
ID=Tb427_030028200.1:CDS:1::Chr3_core_Tb427v10:592794-597471(-)	Tb927.3.2760:mRNA-p1	99.358	1558	10	0	1	1558	1	1558	0	3146	1558	1558	1	Tb427_030028200	Tb927.3.2760
ID=Tb427_030028300.1:CDS:1::Chr3_core_Tb427v10:598175-601586(-)	Tb927.3.2770.2:mRNA-p1	98.944	1136	12	0	1	1136	1	1136	0	2312	1136	1136	1	Tb427_030028300	Tb927.3.2770.2
ID=Tb427_030028400.1:CDS:1::Chr3_core_Tb427v10:602354-605657(-)	Tb927.3.2780:mRNA-p1	99.002	1102	9	1	1	1100	1	1102	0	2240	1100	1102	0.998	Tb427_030028400	Tb927.3.2780
ID=Tb427_030028500.1:CDS:1::Chr3_core_Tb427v10:606334-609769(-)	Tb927.3.2790:mRNA-p1	99.301	1144	8	0	1	1144	1	1144	0	2327	1144	1144	1	Tb427_030028500	Tb927.3.2790
ID=Tb427_030028600.1:CDS:1::Chr3_core_Tb427v10:610380-612387(-)	Tb927.3.2800:mRNA-p1	99.401	668	4	0	1	668	1	668	0	1389	668	668	1	Tb427_030028600	Tb927.3.2800
ID=Tb427_030028700.1:CDS:1::Chr3_core_Tb427v10:612765-617793(-)	Tb927.3.2810:mRNA-p1	99.582	1675	7	0	1	1675	1	1675	0	3401	1675	1675	1	Tb427_030028700	Tb927.3.2810
ID=Tb427_030028800.1:CDS:1::Chr3_core_Tb427v10:618264-619968(-)	Tb927.3.2820:mRNA-p1	99.471	567	3	0	1	567	1	567	0	1149	567	567	1	Tb427_030028800	Tb927.3.2820
ID=Tb427_030028900.1:CDS:1::Chr3_core_Tb427v10:620675-621770(-)	Tb927.3.2830:mRNA-p1	100	364	0	0	1	364	1	364	0	750	364	364	1	Tb427_030028900	Tb927.3.2830
ID=Tb427_030029000.1:CDS:1::Chr3_core_Tb427v10:622229-623015(-)	Tb927.3.2840:mRNA-p1	99.234	261	2	0	1	261	1	261	0	535	261	261	1	Tb427_030029000	Tb927.3.2840
ID=Tb427_030029100.1:CDS:1::Chr3_core_Tb427v10:623445-624060(-)	Tb927.3.2850:mRNA-p1	100	204	0	0	1	204	1	204	3.66e-147	406	204	204	1	Tb427_030029100	Tb927.3.2850
ID=Tb427_030029200.1:CDS:1::Chr3_core_Tb427v10:624936-625839(-)	Tb927.3.2860:mRNA-p1	99	300	3	0	1	300	1	300	0	622	300	300	1	Tb427_030029200	Tb927.3.2860
ID=Tb427_030029300.1:CDS:1::Chr3_core_Tb427v10:626654-628619(-)	Tb927.3.2870:mRNA-p1	99.235	654	5	0	1	654	1	654	0	1341	654	654	1	Tb427_030029300	Tb927.3.2870
ID=Tb427_030029400.1:CDS:1::Chr3_core_Tb427v10:629588-629903(-)	Tb927.3.2880:mRNA-p1	100	104	0	0	1	104	1	104	1.07e-77	222	104	104	1	Tb427_030029400	Tb927.3.2880
ID=Tb427_030029500.1:CDS:1::Chr3_core_Tb427v10:630550-631519(-)	Tb927.3.2890:mRNA-p1	100	322	0	0	1	322	1	322	0	669	322	322	1	Tb427_030029500	Tb927.3.2890
ID=Tb427_030029600.1:CDS:1::Chr3_core_Tb427v10:633125-634382(-)	Tb927.3.2900:mRNA-p1	100	418	0	0	1	418	1	418	0	858	418	418	1	Tb427_030029600	Tb927.3.2900
ID=Tb427_030029700.1:CDS:1::Chr3_core_Tb427v10:635747-636158(-)	Tb927.3.2910:mRNA-p1	99.265	136	1	0	1	136	1	136	2.41e-94	267	136	136	1	Tb427_030029700	Tb927.3.2910
ID=Tb427_030029800.1:CDS:1::Chr3_core_Tb427v10:637008-638016(-)	Tb927.3.2920:mRNA-p1	97.91	335	7	0	1	335	1	335	0	688	335	335	1	Tb427_030029800	Tb927.3.2920
ID=Tb427_030029900.1:CDS:1::Chr3_core_Tb427v10:642721-643447(-)	Tb927.3.2930:mRNA-p1	99.17	241	0	1	1	241	1	239	5.65e-178	487	241	239	1.008	Tb427_030029900	Tb927.3.2930
ID=Tb427_030030000.1:CDS:1::Chr3_core_Tb427v10:644629-645538(-)	Tb927.3.2940:mRNA-p1	98.675	302	4	0	1	302	1	302	0	615	302	302	1	Tb427_030030000	Tb927.3.2940
ID=Tb427_030030100.1:CDS:1::Chr3_core_Tb427v10:646611-648891(-)	Tb927.3.2950:mRNA-p1	100	759	0	0	1	759	1	759	0	1545	759	759	1	Tb427_030030100	Tb927.3.2950
ID=Tb427_030030200.1:CDS:1::Chr3_core_Tb427v10:649739-650723(-)	Tb927.3.2960:mRNA-p1	100	327	0	0	1	327	1	327	0	680	327	327	1	Tb427_030030200	Tb927.3.2960
ID=Tb427_030030300.1:CDS:1::Chr3_core_Tb427v10:651136-651727(-)	Tb927.3.2970:mRNA-p1	99.49	196	1	0	1	196	1	196	1.28e-144	399	196	196	1	Tb427_030030300	Tb927.3.2970
ID=Tb427_030030400.1:CDS:1::Chr3_core_Tb427v10:652604-653474(-)	Tb927.3.2980:mRNA-p1	99.654	289	1	0	1	289	1	289	0	592	289	289	1	Tb427_030030400	Tb927.3.2980
ID=Tb427_030030500.1:CDS:1::Chr3_core_Tb427v10:653986-654595(-)	Tb927.3.2990:mRNA-p1	98.02	202	4	0	1	202	1	202	1.17e-144	399	202	202	1	Tb427_030030500	Tb927.3.2990
ID=Tb427_030030600.1:CDS:1::Chr3_core_Tb427v10:655749-657450(-)	Tb927.3.3000:mRNA-p1	100	566	0	0	1	566	1	566	0	1181	566	566	1	Tb427_030030600	Tb927.3.3000
ID=Tb427_030030700.1:CDS:1::Chr3_core_Tb427v10:657908-658133(-)	Tb927.3.3010:mRNA-p1	100	74	0	0	1	74	1	74	6.29e-50	150	74	74	1	Tb427_030030700	Tb927.3.3010
ID=Tb427_030030800.1:CDS:1::Chr3_core_Tb427v10:658639-659620(-)	Tb927.3.3020:mRNA-p1	99.387	326	2	0	1	326	1	326	0	667	326	326	1	Tb427_030030800	Tb927.3.3020
ID=Tb427_030030900.1:CDS:1::Chr3_core_Tb427v10:660728-661838(-)	Tb927.3.3030:mRNA-p1	100	369	0	0	1	369	1	369	0	776	369	369	1	Tb427_030030900	Tb927.3.3030
ID=Tb427_030031000.1:CDS:1::Chr3_core_Tb427v10:663572-664376(-)	Tb927.3.3040:mRNA-p1	100	267	0	0	1	267	1	267	0	544	267	267	1	Tb427_030031000	Tb927.3.3040
ID=Tb427_030031100.1:CDS:1::Chr3_core_Tb427v10:664866-667902(-)	Tb927.3.3050:mRNA-p1	99.407	1011	6	0	1	1011	1	1011	0	2067	1011	1011	1	Tb427_030031100	Tb927.3.3050
ID=Tb427_030031200.1:CDS:1::Chr3_core_Tb427v10:670825-671878(-)	Tb927.3.3060:mRNA-p1	98.684	304	4	0	1	304	1	304	0	608	350	304	1.151	Tb427_030031200	Tb927.3.3060
ID=Tb427_030031300.1:CDS:1::Chr3_core_Tb427v10:673339-676066(-)	Tb927.3.3070:mRNA-p1	99.56	909	3	1	1	908	1	909	0	1866	908	909	0.999	Tb427_030031300	Tb927.3.3070
ID=Tb427_030031400.1:CDS:1::Chr3_core_Tb427v10:676715-678218(-)	Tb927.3.3080:mRNA-p1	100	500	0	0	1	500	1	500	0	1040	500	500	1	Tb427_030031400	Tb927.3.3080
ID=Tb427_030031500.1:CDS:1::Chr3_core_Tb427v10:678543-681435(-)	Tb927.3.3090:mRNA-p1	99.896	963	1	0	1	963	1	963	0	1989	963	963	1	Tb427_030031500	Tb927.3.3090
ID=Tb427_030031600.1:CDS:1::Chr3_core_Tb427v10:682082-682451(-)	Tb927.3.3100:mRNA-p1	99.18	122	1	0	1	122	1	122	1.36e-85	243	122	122	1	Tb427_030031600	Tb927.3.3100
ID=Tb427_030031700.1:CDS:1::Chr3_core_Tb427v10:683086-686272(-)	Tb927.3.3110:mRNA-p1	99.717	1061	3	0	1	1061	1	1061	0	2195	1061	1061	1	Tb427_030031700	Tb927.3.3110
ID=Tb427_030031800.1:CDS:1::Chr3_core_Tb427v10:686820-688122(-)	Tb927.3.3120:mRNA-p1	100	433	0	0	1	433	1	433	0	897	433	433	1	Tb427_030031800	Tb927.3.3120
ID=Tb427_030031900.1:CDS:1::Chr3_core_Tb427v10:689388-694317(-)	Tb927.3.3130:mRNA-p1	99.086	1642	15	0	1	1642	1	1642	0	3306	1642	1642	1	Tb427_030031900	Tb927.3.3130
ID=Tb427_030032000.1:CDS:1::Chr3_core_Tb427v10:695180-695576(-)	Tb927.3.3140:mRNA-p1	100	131	0	0	1	131	1	131	1.64e-98	277	131	131	1	Tb427_030032000	Tb927.3.3140
ID=Tb427_030032100.1:CDS:1::Chr3_core_Tb427v10:695851-698209(-)	Tb927.3.3150:mRNA-p1	99.363	785	5	0	1	785	1	785	0	1593	785	785	1	Tb427_030032100	Tb927.3.3150
ID=Tb427_030032300.1:CDS:1::Chr3_core_Tb427v10:701957-703919(-)	Tb927.3.3170:mRNA-p1	99.541	654	2	1	1	653	1	654	0	1321	653	654	0.998	Tb427_030032300	Tb927.3.3170
ID=Tb427_030032400.1:CDS:1::Chr3_core_Tb427v10:704669-707426(-)	Tb927.3.3180:mRNA-p1	82.069	1015	39	5	1	895	1	992	0	1455	918	992	0.925	Tb427_030032400	Tb927.3.3180
ID=Tb427_030032500.1:CDS:1::Chr3_core_Tb427v10:708996-710508(-)	Tb927.3.3190:mRNA-p1	100	503	0	0	1	503	1	503	0	1038	503	503	1	Tb427_030032500	Tb927.3.3190
ID=Tb427_030032600.1:CDS:1::Chr3_core_Tb427v10:712783-713836(-)	Tb927.3.3200:mRNA-p1	100	350	0	0	1	350	1	350	0	719	350	350	1	Tb427_030032600	Tb927.3.3200
ID=Tb427_030032800.1:CDS:1::Chr3_core_Tb427v10:715875-718581(-)	Tb927.3.3220:mRNA-p1	99.778	901	2	0	1	901	1	901	0	1843	901	901	1	Tb427_030032800	Tb927.3.3220
ID=Tb427_030032900.1:CDS:1::Chr3_core_Tb427v10:719034-720864(-)	Tb927.3.3230:mRNA-p1	99.836	609	1	0	1	609	1	609	0	1266	609	609	1	Tb427_030032900	Tb927.3.3230
ID=Tb427_030033000.1:CDS:1::Chr3_core_Tb427v10:721508-721733(-)	Tb927.3.3240:mRNA-p1	100	74	0	0	1	74	1	74	1.25e-50	151	74	74	1	Tb427_030033000	Tb927.3.3240
ID=Tb427_030033100.1:CDS:1::Chr3_core_Tb427v10:722179-723190(-)	Tb927.3.3250:mRNA-p1	99.405	336	2	0	1	336	1	336	0	680	336	336	1	Tb427_030033100	Tb927.3.3250
ID=Tb427_030033200.1:CDS:1::Chr3_core_Tb427v10:723499-724351(-)	Tb927.3.3260:mRNA-p1	86.646	322	4	2	1	283	1	322	0	536	283	322	0.879	Tb427_030033200	Tb927.3.3260
ID=Tb427_030033300.1:CDS:1::Chr3_core_Tb427v10:726525-727989(-)	Tb927.3.3270:mRNA-p1	100	487	0	0	1	487	1	487	0	1004	487	487	1	Tb427_030033300	Tb927.3.3270
ID=Tb427_030033400.1:CDS:1::Chr3_core_Tb427v10:728984-730319(-)	Tb927.3.3280:mRNA-p1	100	444	0	0	1	444	1	444	0	925	444	444	1	Tb427_030033400	Tb927.3.3280
ID=Tb427_030033500.1:CDS:1::Chr3_core_Tb427v10:731247-732666(-)	Tb11.v5.0474.1-p1	99.364	472	3	0	1	472	1	472	0	968	472	472	1	Tb427_030033500	Tb11.v5.0474.1-p1
ID=Tb427_030033600.1:CDS:1::Chr3_core_Tb427v10:733753-736198(-)	Tb927.3.3300:mRNA-p1	99.509	814	4	0	1	814	1	814	0	1631	814	814	1	Tb427_030033600	Tb927.3.3300
ID=Tb427_030033700.1:CDS:1::Chr3_core_Tb427v10:736618-737275(-)	Tb927.3.3310:mRNA-p1	100	218	0	0	1	218	1	218	4.66e-161	442	218	218	1	Tb427_030033700	Tb927.3.3310
ID=Tb427_030033800.1:CDS:1::Chr3_core_Tb427v10:737521-738178(-)	Tb927.3.3310:mRNA-p1	100	218	0	0	1	218	1	218	4.66e-161	442	218	218	1	Tb427_030033800	Tb927.3.3310
ID=Tb427_030033900.1:CDS:1::Chr3_core_Tb427v10:738746-739172(-)	Tb927.3.3330:mRNA-p1	100	141	0	0	1	141	1	141	5.44e-103	289	141	141	1	Tb427_030033900	Tb927.3.3330
ID=Tb427_030034000.1:CDS:1::Chr3_core_Tb427v10:740917-742948(-)	Tb927.3.3340:mRNA-p1	99.26	676	5	0	1	676	1	676	0	1406	676	676	1	Tb427_030034000	Tb927.3.3340
ID=Tb427_030034100.1:CDS:1::Chr3_core_Tb427v10:744417-745974(-)	Tb927.3.3350:mRNA-p1	99.421	518	3	0	1	518	1	518	0	1050	518	518	1	Tb427_030034100	Tb927.3.3350
ID=Tb427_030034200.1:CDS:1::Chr3_core_Tb427v10:746387-747788(-)	Tb927.3.3360:mRNA-p1	99.785	466	1	0	1	466	1	466	0	953	466	466	1	Tb427_030034200	Tb927.3.3360
ID=Tb427_030034300.1:CDS:1::Chr3_core_Tb427v10:748157-749330(-)	Tb927.3.3370:mRNA-p1	100	390	0	0	1	390	1	390	0	814	390	390	1	Tb427_030034300	Tb927.3.3370
ID=Tb427_030034400.1:CDS:1::Chr3_core_Tb427v10:750833-751928(-)	Tb927.3.3380:mRNA-p1	99.725	364	1	0	1	364	1	364	0	738	364	364	1	Tb427_030034400	Tb927.3.3380
ID=Tb427_030034500.1:CDS:1::Chr3_core_Tb427v10:752338-754114(-)	Tb927.3.3390:mRNA-p1	99.831	591	1	0	1	591	1	591	0	1218	591	591	1	Tb427_030034500	Tb927.3.3390
ID=Tb427_030034600.1:CDS:1::Chr3_core_Tb427v10:754389-756126(-)	Tb11.v5.0831.1-p1	100	578	0	0	1	578	1	578	0	1195	578	578	1	Tb427_030034600	Tb11.v5.0831.1-p1
ID=Tb427_030034700.1:CDS:1::Chr3_core_Tb427v10:756883-758239(-)	Tb927.3.3410:mRNA-p1	100	451	0	0	1	451	1	451	0	937	451	451	1	Tb427_030034700	Tb927.3.3410
ID=Tb427_030034800.1:CDS:1::Chr3_core_Tb427v10:761383-764878(-)	Tb927.1.240:pseudogenic_transcript-p1	96.821	1164	37	0	1	1164	840	2003	0	2316	1164	2572	0.453	Tb427_030034800	Tb927.1.240
ID=Tb427_030034900.1:CDS:1::Chr3_core_Tb427v10:765305-766268(-)	Tb927.1.430:pseudogenic_transcript-p1	95.312	320	15	0	1	320	391	710	0	641	320	2422	0.132	Tb427_030034900	Tb927.1.430
ID=Tb427_030035200.1:CDS:1::Chr3_core_Tb427v10:806645-807365(-)	Tb927.3.3420:pseudogenic_transcript-p1	97.908	239	5	0	1	239	1	239	1.73e-174	479	239	261	0.916	Tb427_030035200	Tb927.3.3420
ID=Tb427_030035300.1:CDS:1::Chr3_core_Tb427v10:807835-808270(-)	Tb11.v5.1031.1-p1	79.487	78	13	1	48	122	1	78	2.35e-36	122	144	207	0.696	Tb427_030035300	Tb11.v5.1031.1-p1
ID=Tb427_030036900.1:CDS:1::Chr3_core_Tb427v10:833246-833681(-)	Tb11.v5.1031.1-p1	79.487	78	13	1	48	122	1	78	3.82e-36	122	144	207	0.696	Tb427_030036900	Tb11.v5.1031.1-p1
ID=Tb427_030037100.1:CDS:1::Chr3_core_Tb427v10:837427-837715(-)	Tb927.10.16200:mRNA-p1	28.571	63	41	1	27	89	438	496	1.8	26.2	95	1022	0.093	Tb427_030037100	Tb927.10.16200
ID=Tb427_030037200.1:CDS:1::Chr3_core_Tb427v10:840610-841648(+)	Tb927.3.3440:mRNA-p1	100	345	0	0	1	345	1	345	0	716	345	345	1	Tb427_030037200	Tb927.3.3440
ID=Tb427_030037300.1:CDS:1::Chr3_core_Tb427v10:842295-842832(+)	Tb927.3.3450:mRNA-p1	100	178	0	0	1	178	1	178	4.52e-131	363	178	178	1	Tb427_030037300	Tb927.3.3450
ID=Tb427_030037400.1:CDS:1::Chr3_core_Tb427v10:843050-844502(+)	Tb927.3.3460:mRNA-p1	100	483	0	0	1	483	1	483	0	992	483	483	1	Tb427_030037400	Tb927.3.3460
ID=Tb427_030037500.1:CDS:1::Chr3_core_Tb427v10:845311-845854(+)	Tb927.3.3470:mRNA-p1	100	180	0	0	1	180	1	180	8.47e-135	372	180	180	1	Tb427_030037500	Tb927.3.3470
ID=Tb427_030037600.1:CDS:1::Chr3_core_Tb427v10:846377-846731(+)	Tb927.3.3480:mRNA-p1	100	117	0	0	1	117	1	117	2.19e-84	240	117	117	1	Tb427_030037600	Tb927.3.3480
ID=Tb427_030037700.1:CDS:1::Chr3_core_Tb427v10:848343-849159(+)	Tb927.3.3490:mRNA-p1	100	271	0	0	1	271	1	271	0	546	271	271	1	Tb427_030037700	Tb927.3.3490
ID=Tb427_030037800.1:CDS:1::Chr3_core_Tb427v10:850439-851525(+)	Tb927.3.3500:mRNA-p1	99.446	361	2	0	1	361	1	361	0	724	361	361	1	Tb427_030037800	Tb927.3.3500
ID=Tb427_030037900.1:CDS:1::Chr3_core_Tb427v10:851920-853396(+)	Tb927.3.3510:mRNA-p1	100	491	0	0	1	491	1	491	0	1004	491	491	1	Tb427_030037900	Tb927.3.3510
ID=Tb427_030038000.1:CDS:1::Chr3_core_Tb427v10:854078-855362(+)	Tb927.3.3520:mRNA-p1	100	427	0	0	1	427	1	427	0	853	427	427	1	Tb427_030038000	Tb927.3.3520
ID=Tb427_030038100.1:CDS:1::Chr3_core_Tb427v10:856191-857334(+)	Tb927.3.3530:mRNA-p1	100	380	0	0	1	380	1	380	0	782	380	380	1	Tb427_030038100	Tb927.3.3530
ID=Tb427_030038200.1:CDS:1::Chr3_core_Tb427v10:857720-859256(+)	Tb927.3.3540:mRNA-p1	99.413	511	3	0	1	511	1	511	0	1031	511	511	1	Tb427_030038200	Tb927.3.3540
ID=Tb427_030038300.1:CDS:1::Chr3_core_Tb427v10:859576-863068(+)	Tb927.3.3550:mRNA-p1	99.742	1163	3	0	1	1163	1	1163	0	2384	1163	1163	1	Tb427_030038300	Tb927.3.3550
ID=Tb427_030038400.1:CDS:1::Chr3_core_Tb427v10:864493-866368(+)	Tb927.3.3560:mRNA-p1	99.84	624	1	0	1	624	1	624	0	1294	624	624	1	Tb427_030038400	Tb927.3.3560
ID=Tb427_030038500.1:CDS:1::Chr3_core_Tb427v10:868155-868644(+)	Tb927.3.3570:mRNA-p1	98.765	162	2	0	1	162	1	162	2.5e-116	324	162	162	1	Tb427_030038500	Tb927.3.3570
ID=Tb427_030038600.1:CDS:1::Chr3_core_Tb427v10:869433-871755(+)	Tb927.3.3580:mRNA-p1	100	773	0	0	1	773	1	773	0	1587	773	773	1	Tb427_030038600	Tb927.3.3580
ID=Tb427_030038700.1:CDS:1::Chr3_core_Tb427v10:872874-874893(+)	Tb927.3.3590:mRNA-p1	99.554	672	3	0	1	672	1	672	0	1356	672	672	1	Tb427_030038700	Tb927.3.3590
ID=Tb427_030038900.1:CDS:1::Chr3_core_Tb427v10:877598-878684(+)	Tb927.3.3610:mRNA-p1	100	361	0	0	1	361	1	361	0	737	361	361	1	Tb427_030038900	Tb927.3.3610
ID=Tb427_030039000.1:CDS:1::Chr3_core_Tb427v10:879450-879921(+)	Tb927.3.3620:mRNA-p1	100	156	0	0	1	156	1	156	1.83e-114	319	156	156	1	Tb427_030039000	Tb927.3.3620
ID=Tb427_030039100.1:CDS:1::Chr3_core_Tb427v10:881085-881910(+)	Tb927.3.3630:mRNA-p1	100	274	0	0	1	274	1	274	0	560	274	274	1	Tb427_030039100	Tb927.3.3630
ID=Tb427_030039200.1:CDS:1::Chr3_core_Tb427v10:883095-885351(+)	Tb927.3.3640:mRNA-p1	98.935	751	8	0	1	751	1	751	0	1530	751	751	1	Tb427_030039200	Tb927.3.3640
ID=Tb427_030039300.1:CDS:1::Chr3_core_Tb427v10:885625-887299(+)	Tb927.3.3650:mRNA-p1	99.82	557	1	0	1	557	1	557	0	1137	557	557	1	Tb427_030039300	Tb927.3.3650
ID=Tb427_030039400.1:CDS:1::Chr3_core_Tb427v10:888248-889043(+)	Tb927.3.3660:mRNA-p1	100	264	0	0	1	264	1	264	0	546	264	264	1	Tb427_030039400	Tb927.3.3660
ID=Tb427_030039500.1:CDS:1::Chr3_core_Tb427v10:889873-891745(+)	Tb927.3.3670:mRNA-p1	99.518	623	3	0	1	623	1	623	0	1263	623	623	1	Tb427_030039500	Tb927.3.3670
ID=Tb427_030039600.1:CDS:1::Chr3_core_Tb427v10:892235-892649(+)	Tb927.3.3680:mRNA-p1	100	137	0	0	1	137	1	137	1.56e-100	282	137	137	1	Tb427_030039600	Tb927.3.3680
ID=Tb427_030039700.1:CDS:1::Chr3_core_Tb427v10:893369-895016(+)	Tb927.3.3690:mRNA-p1	100	548	0	0	1	548	1	548	0	1118	548	548	1	Tb427_030039700	Tb927.3.3690
ID=Tb427_030039900.1:CDS:1::Chr3_core_Tb427v10:896767-897544(+)	Tb927.3.3710:mRNA-p1	99.225	258	2	0	1	258	1	258	0	535	258	258	1	Tb427_030039900	Tb927.3.3710
ID=Tb427_030040000.1:CDS:1::Chr3_core_Tb427v10:898005-898365(+)	Tb927.3.3720:mRNA-p1	100	119	0	0	1	119	1	119	4.32e-86	244	119	119	1	Tb427_030040000	Tb927.3.3720
ID=Tb427_030040100.1:CDS:1::Chr3_core_Tb427v10:900354-905892(+)	Tb927.3.3730:mRNA-p1	99.35	1845	12	0	1	1845	1	1845	0	3784	1845	1845	1	Tb427_030040100	Tb927.3.3730
ID=Tb427_030040200.1:CDS:1::Chr3_core_Tb427v10:906917-908783(+)	Tb927.3.3740:mRNA-p1	99.195	621	5	0	1	621	1	621	0	1271	621	621	1	Tb427_030040200	Tb927.3.3740
ID=Tb427_030040300.1:CDS:1::Chr3_core_Tb427v10:910283-910814(+)	Tb927.3.3750:mRNA-p1	100	176	0	0	1	176	1	176	4.3e-129	358	176	176	1	Tb427_030040300	Tb927.3.3750
ID=Tb427_030040400.1:CDS:1::Chr3_core_Tb427v10:913220-913655(+)	Tb927.3.3780:mRNA-p1	100	144	0	0	1	144	1	144	3.54e-107	300	144	144	1	Tb427_030040400	Tb927.3.3780
ID=Tb427_030040500.1:CDS:1::Chr3_core_Tb427v10:914299-915160(+)	Tb11.v5.0741.1-p1	100	286	0	0	1	286	1	286	0	569	286	286	1	Tb427_030040500	Tb11.v5.0741.1-p1
ID=Tb427_030040600.1:CDS:1::Chr3_core_Tb427v10:916353-916788(+)	Tb927.3.3780:mRNA-p1	100	144	0	0	1	144	1	144	3.54e-107	300	144	144	1	Tb427_030040600	Tb927.3.3780
ID=Tb427_030040700.1:CDS:1::Chr3_core_Tb427v10:917432-918293(+)	Tb11.v5.0741.1-p1	100	286	0	0	1	286	1	286	0	569	286	286	1	Tb427_030040700	Tb11.v5.0741.1-p1
ID=Tb427_030040800.1:CDS:1::Chr3_core_Tb427v10:918770-921845(+)	Tb927.3.3800.2:mRNA-p1	99.219	1024	8	0	1	1024	1	1024	0	2068	1024	1024	1	Tb427_030040800	Tb927.3.3800.2
ID=Tb427_030040900.1:CDS:1::Chr3_core_Tb427v10:922265-923342(+)	Tb927.3.3810:mRNA-p1	99.721	358	1	0	1	358	1	358	0	711	358	358	1	Tb427_030040900	Tb927.3.3810
ID=Tb427_030041000.1:CDS:1::Chr3_core_Tb427v10:924141-925362(+)	Tb927.3.3820:mRNA-p1	100	406	0	0	1	406	1	406	0	831	406	406	1	Tb427_030041000	Tb927.3.3820
ID=Tb427_030041100.1:CDS:1::Chr3_core_Tb427v10:926418-927555(+)	Tb927.3.3830:mRNA-p1	100	378	0	0	1	378	1	378	0	779	378	378	1	Tb427_030041100	Tb927.3.3830
ID=Tb427_030041200.1:CDS:1::Chr3_core_Tb427v10:927956-929012(+)	Tb927.3.3840:mRNA-p1	99.43	351	1	1	1	351	1	350	0	714	351	350	1.003	Tb427_030041200	Tb927.3.3840
ID=Tb427_030041300.1:CDS:1::Chr3_core_Tb427v10:929332-933496(+)	Tb927.3.3850:mRNA-p1	99.423	1387	8	0	1	1387	1	1387	0	2796	1387	1387	1	Tb427_030041300	Tb927.3.3850
ID=Tb427_030041400.1:CDS:1::Chr3_core_Tb427v10:934220-937970(+)	Tb927.3.3860:mRNA-p1	99.44	1249	7	0	1	1249	1	1249	0	2568	1249	1249	1	Tb427_030041400	Tb927.3.3860
ID=Tb427_030041500.1:CDS:1::Chr3_core_Tb427v10:938847-942546(+)	Tb927.3.3870:mRNA-p1	98.539	1232	18	0	1	1232	1	1232	0	2525	1232	1232	1	Tb427_030041500	Tb927.3.3870
ID=Tb427_030041600.1:CDS:1::Chr3_core_Tb427v10:943653-944067(+)	Tb927.3.3880:mRNA-p1	99.27	137	1	0	1	137	1	137	1.12e-98	278	137	137	1	Tb427_030041600	Tb927.3.3880
ID=Tb427_030041700.1:CDS:1::Chr3_core_Tb427v10:944774-945737(+)	Tb927.3.3890:mRNA-p1	100	320	0	0	1	320	1	320	0	667	320	320	1	Tb427_030041700	Tb927.3.3890
ID=Tb427_030041800.1:CDS:1::Chr3_core_Tb427v10:946792-948658(+)	Tb927.3.3900:mRNA-p1	99.517	621	3	0	1	621	1	621	0	1273	621	621	1	Tb427_030041800	Tb927.3.3900
ID=Tb427_030041900.1:CDS:1::Chr3_core_Tb427v10:950889-951957(+)	Tb927.3.3910:mRNA-p1	99.718	355	1	0	1	355	1	355	0	721	355	355	1	Tb427_030041900	Tb927.3.3910
ID=Tb427_030042000.1:CDS:1::Chr3_core_Tb427v10:952376-953519(+)	Tb927.3.3920:mRNA-p1	99.737	380	1	0	1	380	1	380	0	771	380	380	1	Tb427_030042000	Tb927.3.3920
ID=Tb427_030042100.1:CDS:1::Chr3_core_Tb427v10:954808-956089(+)	Tb927.3.3930:mRNA-p1	99.531	426	2	0	1	426	1	426	0	870	426	426	1	Tb427_030042100	Tb927.3.3930
ID=Tb427_030042200.1:CDS:1::Chr3_core_Tb427v10:960389-962198(+)	Tb927.3.3940:mRNA-p1	97.508	602	6	2	1	602	1	593	0	1174	602	593	1.015	Tb427_030042200	Tb927.3.3940
ID=Tb427_030042300.1:CDS:1::Chr3_core_Tb427v10:970313-971984(+)	Tb927.3.3950:mRNA-p1	97.846	557	4	2	1	556	1	550	0	1108	556	550	1.011	Tb427_030042300	Tb927.3.3950
ID=Tb427_030042400.1:CDS:1::Chr3_core_Tb427v10:973211-974345(+)	Tb927.3.3960:mRNA-p1	100	377	0	0	1	377	1	377	0	773	377	377	1	Tb427_030042400	Tb927.3.3960
ID=Tb427_030042500.1:CDS:1::Chr3_core_Tb427v10:976996-977899(+)	Tb927.3.3970:mRNA-p1	98.667	300	1	1	1	300	1	297	0	609	300	297	1.01	Tb427_030042500	Tb927.3.3970
ID=Tb427_030042600.1:CDS:1::Chr3_core_Tb427v10:979584-980946(+)	Tb927.3.3980:mRNA-p1	99.779	453	1	0	1	453	1	453	0	929	453	453	1	Tb427_030042600	Tb927.3.3980
ID=Tb427_030042700.1:CDS:1::Chr3_core_Tb427v10:981991-983308(+)	Tb927.3.3990:mRNA-p1	99.772	438	1	0	1	438	1	438	0	912	438	438	1	Tb427_030042700	Tb927.3.3990
ID=Tb427_030042800.1:CDS:1::Chr3_core_Tb427v10:983921-984401(+)	Tb927.3.4000:mRNA-p1	99.371	159	1	0	1	159	1	159	8.92e-117	325	159	159	1	Tb427_030042800	Tb927.3.4000
ID=Tb427_030042900.1:CDS:1::Chr3_core_Tb427v10:987032-987242(+)	Tb927.3.4005:mRNA-p1	96.774	62	2	0	1	62	1	62	8.37e-41	126	69	62	1.113	Tb427_030042900	Tb927.3.4005
ID=Tb427_030043000.1:CDS:1::Chr3_core_Tb427v10:988073-988667(-)	Tb927.3.4010:mRNA-p1	87.817	197	23	1	1	197	1	196	2.77e-121	340	197	196	1.005	Tb427_030043000	Tb927.3.4010
ID=Tb427_030043100.1:CDS:1::Chr3_core_Tb427v10:990579-997518(-)	Tb927.3.4020:mRNA-p1	98.746	2312	29	0	1	2312	1	2312	0	4713	2312	2312	1	Tb427_030043100	Tb927.3.4020
ID=Tb427_030043200.1:CDS:1::Chr3_core_Tb427v10:998754-1002396(-)	Tb927.3.4030:mRNA-p1	99.505	1213	6	0	1	1213	1	1213	0	2482	1213	1213	1	Tb427_030043200	Tb927.3.4030
ID=Tb427_030043300.1:CDS:1::Chr3_core_Tb427v10:1003636-1005496(-)	Tb927.3.4040:mRNA-p1	99.031	619	6	0	1	619	1	619	0	1264	619	619	1	Tb427_030043300	Tb927.3.4040
ID=Tb427_030043400.1:CDS:1::Chr3_core_Tb427v10:1006030-1006528(-)	Tb927.3.4050:mRNA-p1	100	165	0	0	1	165	1	165	4.36e-121	337	165	165	1	Tb427_030043400	Tb927.3.4050
ID=Tb427_030043500.1:CDS:1::Chr3_core_Tb427v10:1006805-1009376(-)	Tb927.3.4060:mRNA-p1	99.416	856	5	0	1	856	1	856	0	1745	856	856	1	Tb427_030043500	Tb927.3.4060
ID=Tb427_030043600.1:CDS:1::Chr3_core_Tb427v10:1011646-1013434(-)	Tb927.3.4070:mRNA-p1	98.824	595	7	0	1	595	1	595	0	1209	595	595	1	Tb427_030043600	Tb927.3.4070
ID=Tb427_030043700.1:CDS:1::Chr3_core_Tb427v10:1013947-1015699(-)	Tb927.3.4080:mRNA-p1	98.628	583	8	0	1	583	1	583	0	1183	583	583	1	Tb427_030043700	Tb927.3.4080
ID=Tb427_030043800.1:CDS:1::Chr3_core_Tb427v10:1016247-1018035(-)	Tb927.3.4070:mRNA-p1	98.824	595	7	0	1	595	1	595	0	1209	595	595	1	Tb427_030043800	Tb927.3.4070
ID=Tb427_030043900.1:CDS:1::Chr3_core_Tb427v10:1018548-1020300(-)	Tb927.3.4080:mRNA-p1	98.628	583	8	0	1	583	1	583	0	1183	583	583	1	Tb427_030043900	Tb927.3.4080
ID=Tb427_030044000.1:CDS:1::Chr3_core_Tb427v10:1020815-1022573(-)	Tb927.3.4100:mRNA-p1	96.923	585	18	0	1	585	1	585	0	1172	585	585	1	Tb427_030044000	Tb927.3.4100
ID=Tb427_030044100.1:CDS:1::Chr3_core_Tb427v10:1023110-1024898(-)	Tb927.3.4110:mRNA-p1	98.824	595	7	0	1	595	1	595	0	1211	595	595	1	Tb427_030044100	Tb927.3.4110
ID=Tb427_030044300.1:CDS:1::Chr3_core_Tb427v10:1026398-1028432(-)	Tb927.3.4120:mRNA-p1	98.966	677	7	0	1	677	1	677	0	1361	677	677	1	Tb427_030044300	Tb927.3.4120
ID=Tb427_030044400.1:CDS:1::Chr3_core_Tb427v10:1029096-1029678(-)	Tb927.3.4130:mRNA-p1	100	193	0	0	1	193	1	193	2.87e-147	405	193	193	1	Tb427_030044400	Tb927.3.4130
ID=Tb427_030044500.1:CDS:1::Chr3_core_Tb427v10:1030019-1031705(-)	Tb927.3.4140:mRNA-p1	99.643	561	2	0	1	561	1	561	0	1152	561	561	1	Tb427_030044500	Tb927.3.4140
ID=Tb427_030044600.1:CDS:1::Chr3_core_Tb427v10:1032632-1033985(-)	Tb927.3.4150:mRNA-p1	99.556	450	2	0	1	450	1	450	0	908	450	450	1	Tb427_030044600	Tb927.3.4150
ID=Tb427_030044700.1:CDS:1::Chr3_core_Tb427v10:1035783-1036749(-)	Tb927.3.4160:mRNA-p1	100	321	0	0	1	321	1	321	0	642	321	321	1	Tb427_030044700	Tb927.3.4160
ID=Tb427_030044800.1:CDS:1::Chr3_core_Tb427v10:1037263-1037677(-)	Tb927.3.4170:mRNA-p1	100	137	0	0	1	137	1	137	1.49e-102	288	137	137	1	Tb427_030044800	Tb927.3.4170
ID=Tb427_030044900.1:CDS:1::Chr3_core_Tb427v10:1038819-1040046(-)	Tb927.3.4180:mRNA-p1	98.529	408	6	0	1	408	1	408	0	816	408	408	1	Tb427_030044900	Tb927.3.4180
ID=Tb427_030045000.1:CDS:1::Chr3_core_Tb427v10:1041844-1043782(-)	Tb927.3.4190:mRNA-p1	99.845	645	1	0	1	645	1	645	0	1323	645	645	1	Tb427_030045000	Tb927.3.4190
ID=Tb427_030045100.1:CDS:1::Chr3_core_Tb427v10:1044418-1045084(-)	Tb927.3.4200:mRNA-p1	98.643	221	3	0	1	221	1	221	1.75e-161	443	221	221	1	Tb427_030045100	Tb927.3.4200
ID=Tb427_030045200.1:CDS:1::Chr3_core_Tb427v10:1045533-1050846(-)	Tb927.3.4210:mRNA-p1	99.322	1770	12	0	1	1770	1	1770	0	3598	1770	1770	1	Tb427_030045200	Tb927.3.4210
ID=Tb427_030045300.1:CDS:1::Chr3_core_Tb427v10:1051851-1054452(-)	Tb927.3.4220:mRNA-p1	99.307	866	6	0	1	866	1	866	0	1758	866	866	1	Tb427_030045300	Tb927.3.4220
ID=Tb427_030045400.1:CDS:1::Chr3_core_Tb427v10:1055915-1060082(-)	Tb927.3.4230:mRNA-p1	99.135	1388	12	0	1	1388	1	1388	0	2864	1388	1388	1	Tb427_030045400	Tb927.3.4230
ID=Tb427_030045500.1:CDS:1::Chr3_core_Tb427v10:1060685-1061288(-)	Tb927.3.4240:mRNA-p1	99	200	2	0	1	200	1	200	1.39e-144	399	200	200	1	Tb427_030045500	Tb927.3.4240
ID=Tb427_030045600.1:CDS:1::Chr3_core_Tb427v10:1062425-1063094(-)	Tb927.3.4250:mRNA-p1	98.19	221	4	0	1	221	1	221	1.12e-161	444	222	222	1	Tb427_030045600	Tb927.3.4250
ID=Tb427_030045700.1:CDS:1::Chr3_core_Tb427v10:1064337-1065444(-)	Tb927.3.4260:mRNA-p1	99.728	368	1	0	1	368	1	368	0	762	368	368	1	Tb427_030045700	Tb927.3.4260
ID=Tb427_030045800.1:CDS:1::Chr3_core_Tb427v10:1068347-1071098(-)	Tb927.3.4270:mRNA-p1	99.017	916	9	0	1	916	1	916	0	1862	916	916	1	Tb427_030045800	Tb927.3.4270
ID=Tb427_030045900.1:CDS:1::Chr3_core_Tb427v10:1071728-1074101(-)	Tb927.3.4280:mRNA-p1	98.987	790	8	0	1	790	1	790	0	1593	790	790	1	Tb427_030045900	Tb927.3.4280
ID=Tb427_030046000.1:CDS:1::Chr3_core_Tb427v10:1074419-1076189(-)	Tb11.v5.1055.1-p1	99.83	589	1	0	1	589	1	589	0	1193	589	589	1	Tb427_030046000	Tb11.v5.1055.1-p1
ID=Tb427_030046100.1:CDS:1::Chr3_core_Tb427v10:1076582-1078352(-)	Tb11.v5.1055.1-p1	100	589	0	0	1	589	1	589	0	1196	589	589	1	Tb427_030046100	Tb11.v5.1055.1-p1
ID=Tb427_030046200.1:CDS:1::Chr3_core_Tb427v10:1078745-1080515(-)	Tb11.v5.1055.1-p1	100	589	0	0	1	589	1	589	0	1196	589	589	1	Tb427_030046200	Tb11.v5.1055.1-p1
ID=Tb427_030046300.1:CDS:1::Chr3_core_Tb427v10:1080908-1082678(-)	Tb11.v5.1055.1-p1	100	589	0	0	1	589	1	589	0	1196	589	589	1	Tb427_030046300	Tb11.v5.1055.1-p1
ID=Tb427_030046400.1:CDS:1::Chr3_core_Tb427v10:1083071-1084841(-)	Tb11.v5.1055.1-p1	100	589	0	0	1	589	1	589	0	1196	589	589	1	Tb427_030046400	Tb11.v5.1055.1-p1
ID=Tb427_030046500.1:CDS:1::Chr3_core_Tb427v10:1085062-1086136(-)	Tb927.3.4340:mRNA-p1	99.72	357	1	0	1	357	1	357	0	745	357	357	1	Tb427_030046500	Tb927.3.4340
ID=Tb427_030046600.1:CDS:1::Chr3_core_Tb427v10:1086445-1088770(-)	Tb927.3.4350:mRNA-p1	99.354	774	5	0	1	774	1	774	0	1590	774	774	1	Tb427_030046600	Tb927.3.4350
ID=Tb427_030046700.1:CDS:1::Chr3_core_Tb427v10:1089032-1089425(-)	Tb927.11.6140:mRNA-p1	100	130	0	0	1	130	1	130	7.68e-96	270	130	130	1	Tb427_030046700	Tb927.11.6140
ID=Tb427_030046800.1:CDS:1::Chr3_core_Tb427v10:1089621-1091316(-)	Tb927.3.4370:mRNA-p1	99.113	564	5	0	1	564	1	564	0	1147	564	564	1	Tb427_030046800	Tb927.3.4370
ID=Tb427_030046900.1:CDS:1::Chr3_core_Tb427v10:1091584-1093024(-)	Tb927.3.4380:mRNA-p1	99.791	479	1	0	1	479	1	479	0	987	479	479	1	Tb427_030046900	Tb927.3.4380
ID=Tb427_030047000.1:CDS:1::Chr3_core_Tb427v10:1093392-1094910(-)	Tb927.3.4390:mRNA-p1	99.802	505	1	0	1	505	1	505	0	1047	505	505	1	Tb427_030047000	Tb927.3.4390
ID=Tb427_030047400.1:CDS:1::Chr3_core_Tb427v10:1105073-1106156(-)	Tb927.3.4400:mRNA-p1	99.722	360	1	0	1	360	1	360	0	720	360	360	1	Tb427_030047400	Tb927.3.4400
ID=Tb427_030047500.1:CDS:1::Chr3_core_Tb427v10:1106416-1107079(-)	Tb927.3.4410:mRNA-p1	99.545	220	1	0	1	220	1	220	1.41e-167	459	220	220	1	Tb427_030047500	Tb927.3.4410
ID=Tb427_030047600.1:CDS:1::Chr3_core_Tb427v10:1107434-1108766(-)	Tb927.3.4420:mRNA-p1	99.774	443	1	0	1	443	1	443	0	919	443	443	1	Tb427_030047600	Tb927.3.4420
ID=Tb427_030047700.1:CDS:1::Chr3_core_Tb427v10:1109044-1110871(-)	Tb927.3.4430:mRNA-p1	99.507	608	3	0	1	608	1	608	0	1247	608	608	1	Tb427_030047700	Tb927.3.4430
ID=Tb427_030047800.1:CDS:1::Chr3_core_Tb427v10:1111454-1112495(-)	Tb927.3.4440:mRNA-p1	98.844	346	4	0	1	346	1	346	0	701	346	346	1	Tb427_030047800	Tb927.3.4440
ID=Tb427_030047900.1:CDS:1::Chr3_core_Tb427v10:1113391-1114000(-)	Tb927.3.4450:mRNA-p1	100	202	0	0	1	202	1	202	2.67e-152	419	202	202	1	Tb427_030047900	Tb927.3.4450
ID=Tb427_030048000.1:CDS:1::Chr3_core_Tb427v10:1114474-1115641(-)	Tb927.3.4460:mRNA-p1	100	388	0	0	1	388	1	388	0	806	388	388	1	Tb427_030048000	Tb927.3.4460
ID=Tb427_030048100.1:CDS:1::Chr3_core_Tb427v10:1116793-1118272(-)	Tb927.3.4470:mRNA-p1	99.39	492	3	0	1	492	1	492	0	1008	492	492	1	Tb427_030048100	Tb927.3.4470
ID=Tb427_030048200.1:CDS:1::Chr3_core_Tb427v10:1118664-1119111(-)	Tb927.3.4480:mRNA-p1	99.324	148	1	0	1	148	1	148	3.76e-107	300	148	148	1	Tb427_030048200	Tb927.3.4480
ID=Tb427_030048300.1:CDS:1::Chr3_core_Tb427v10:1120041-1121880(-)	Tb927.3.4490:mRNA-p1	96.895	612	19	0	1	612	1	612	0	1239	612	612	1	Tb427_030048300	Tb927.3.4490
ID=Tb427_030048400.1:CDS:1::Chr3_core_Tb427v10:1123645-1125343(-)	Tb927.3.4500:mRNA-p1	100	565	0	0	1	565	1	565	0	1179	565	565	1	Tb427_030048400	Tb927.3.4500
ID=Tb427_030048500.1:CDS:1::Chr3_core_Tb427v10:1126104-1130100(-)	Tb927.3.4510:mRNA-p1	99.023	1331	13	0	1	1331	1	1331	0	2715	1331	1331	1	Tb427_030048500	Tb927.3.4510
ID=Tb427_030048600.1:CDS:1::Chr3_core_Tb427v10:1130791-1131646(-)	Tb927.3.4520:mRNA-p1	98.239	284	5	0	1	284	1	284	0	576	284	284	1	Tb427_030048600	Tb927.3.4520
ID=Tb427_030048700.1:CDS:1::Chr3_core_Tb427v10:1131905-1132673(-)	Tb927.3.4530:mRNA-p1	99.216	255	2	0	1	255	1	255	0	515	255	255	1	Tb427_030048700	Tb927.3.4530
ID=Tb427_030048800.1:CDS:1::Chr3_core_Tb427v10:1132885-1134376(-)	Tb927.3.4540:mRNA-p1	99.192	495	4	0	1	495	1	495	0	1023	496	496	1	Tb427_030048800	Tb927.3.4540
ID=Tb427_030048900.1:CDS:1::Chr3_core_Tb427v10:1134699-1136727(-)	Tb927.3.4550:mRNA-p1	99.407	675	4	0	1	675	1	675	0	1384	675	675	1	Tb427_030048900	Tb927.3.4550
ID=Tb427_030049000.1:CDS:1::Chr3_core_Tb427v10:1139417-1141313(-)	Tb927.3.4560:mRNA-p1	99.366	631	4	0	1	631	1	631	0	1306	631	631	1	Tb427_030049000	Tb927.3.4560
ID=Tb427_030049100.1:CDS:1::Chr3_core_Tb427v10:1142507-1144697(-)	Tb927.3.4570:mRNA-p1	99.177	729	6	0	1	729	1	729	0	1484	729	729	1	Tb427_030049100	Tb927.3.4570
ID=Tb427_030049200.1:CDS:1::Chr3_core_Tb427v10:1145671-1148257(-)	Tb927.3.4580:mRNA-p1	98.722	861	11	0	1	861	1	861	0	1717	861	861	1	Tb427_030049200	Tb927.3.4580
ID=Tb427_030049300.1:CDS:1::Chr3_core_Tb427v10:1152925-1153843(-)	Tb927.3.4590:mRNA-p1	100	305	0	0	1	305	1	305	0	622	305	305	1	Tb427_030049300	Tb927.3.4590
ID=Tb427_030049400.1:CDS:1::Chr3_core_Tb427v10:1155370-1158610(-)	Tb927.3.4600:mRNA-p1	98.517	1079	16	0	1	1079	1	1079	0	2210	1079	1079	1	Tb427_030049400	Tb927.3.4600
ID=Tb427_030049500.1:CDS:1::Chr3_core_Tb427v10:1159124-1168430(-)	Tb927.3.4610:mRNA-p1	99.162	3101	26	0	1	3101	1	3101	0	6317	3101	3101	1	Tb427_030049500	Tb927.3.4610
ID=Tb427_030049600.1:CDS:1::Chr3_core_Tb427v10:1168990-1173235(-)	Tb927.3.4620:mRNA-p1	99.788	1414	3	0	1	1414	1	1414	0	2926	1414	1414	1	Tb427_030049600	Tb927.3.4620
ID=Tb427_030049700.1:CDS:1::Chr3_core_Tb427v10:1174113-1179141(-)	Tb927.3.4630:mRNA-p1	98.806	1675	20	0	1	1675	1	1675	0	3452	1675	1675	1	Tb427_030049700	Tb927.3.4630
ID=Tb427_030049800.1:CDS:1::Chr3_core_Tb427v10:1180835-1181672(-)	Tb927.3.4640:mRNA-p1	100	278	0	0	1	278	1	278	0	571	278	278	1	Tb427_030049800	Tb927.3.4640
ID=Tb427_030049900.1:CDS:1::Chr3_core_Tb427v10:1182803-1183469(-)	Tb927.3.4650:mRNA-p1	98.643	221	3	0	1	221	1	221	7.06e-168	459	221	221	1	Tb427_030049900	Tb927.3.4650
ID=Tb427_030050000.1:CDS:1::Chr3_core_Tb427v10:1184087-1185878(-)	Tb927.3.4660:mRNA-p1	98.826	596	7	0	1	596	1	596	0	1207	596	596	1	Tb427_030050000	Tb927.3.4660
ID=Tb427_030050100.1:CDS:1::Chr3_core_Tb427v10:1187256-1188543(-)	Tb927.3.4670:mRNA-p1	99.299	428	3	0	1	428	1	428	0	887	428	428	1	Tb427_030050100	Tb927.3.4670
ID=Tb427_030050200.1:CDS:1::Chr3_core_Tb427v10:1189549-1190887(-)	Tb927.3.4680:mRNA-p1	100	445	0	0	1	445	1	445	0	921	445	445	1	Tb427_030050200	Tb927.3.4680
ID=Tb427_030050300.1:CDS:1::Chr3_core_Tb427v10:1191517-1192759(-)	Tb927.3.4690:mRNA-p1	99.274	413	3	0	1	413	1	413	0	858	413	413	1	Tb427_030050300	Tb927.3.4690
ID=Tb427_030050400.1:CDS:1::Chr3_core_Tb427v10:1193156-1194344(-)	Tb927.3.4700.1-p1	98.228	395	7	0	1	395	1	395	0	801	395	395	1	Tb427_030050400	Tb927.3.4700.1-p1
ID=Tb427_030050500.1:CDS:1::Chr3_core_Tb427v10:1196558-1198199(-)	Tb927.3.4710:mRNA-p1	99.634	546	2	0	1	546	1	546	0	1125	546	546	1	Tb427_030050500	Tb927.3.4710
ID=Tb427_030050600.1:CDS:1::Chr3_core_Tb427v10:1200061-1202044(-)	Tb927.3.4720:mRNA-p1	99.848	660	1	0	1	660	1	660	0	1360	660	660	1	Tb427_030050600	Tb927.3.4720
ID=Tb427_030050700.1:CDS:1::Chr3_core_Tb427v10:1202312-1203464(-)	Tb927.3.4730:mRNA-p1	99.739	383	1	0	1	383	1	383	0	764	383	383	1	Tb427_030050700	Tb927.3.4730
ID=Tb427_030050800.1:CDS:1::Chr3_core_Tb427v10:1203671-1204946(-)	Tb927.3.4740:mRNA-p1	98.585	424	6	0	1	424	1	424	0	845	424	424	1	Tb427_030050800	Tb927.3.4740
ID=Tb427_030050900.1:CDS:1::Chr3_core_Tb427v10:1205316-1207932(-)	Tb927.3.4750:mRNA-p1	99.541	871	4	0	1	871	1	871	0	1807	871	871	1	Tb427_030050900	Tb927.3.4750
ID=Tb427_030051000.1:CDS:1::Chr3_core_Tb427v10:1210079-1212062(-)	Tb927.3.4760:mRNA-p1	99.848	660	1	0	1	660	1	660	0	1361	660	660	1	Tb427_030051000	Tb927.3.4760
ID=Tb427_030051100.1:CDS:1::Chr3_core_Tb427v10:1212330-1213482(-)	Tb927.3.4730:mRNA-p1	99.739	383	1	0	1	383	1	383	0	764	383	383	1	Tb427_030051100	Tb927.3.4730
ID=Tb427_030051200.1:CDS:1::Chr3_core_Tb427v10:1213689-1214964(-)	Tb927.3.4740:mRNA-p1	98.585	424	6	0	1	424	1	424	0	845	424	424	1	Tb427_030051200	Tb927.3.4740
ID=Tb427_030051300.1:CDS:1::Chr3_core_Tb427v10:1215334-1217950(-)	Tb927.3.4750:mRNA-p1	99.541	871	4	0	1	871	1	871	0	1807	871	871	1	Tb427_030051300	Tb927.3.4750
ID=Tb427_030051400.1:CDS:1::Chr3_core_Tb427v10:1218208-1220068(-)	Tb927.3.4800:mRNA-p1	98.869	619	7	0	1	619	1	619	0	1263	619	619	1	Tb427_030051400	Tb927.3.4800
ID=Tb427_030051500.1:CDS:1::Chr3_core_Tb427v10:1220519-1221371(-)	Tb927.3.4810.2:mRNA-p1	99.647	283	1	0	1	283	1	283	0	574	283	283	1	Tb427_030051500	Tb927.3.4810.2
ID=Tb427_030051600.1:CDS:1::Chr3_core_Tb427v10:1222951-1223869(-)	Tb927.3.4820:mRNA-p1	100	305	0	0	1	305	1	305	0	638	305	305	1	Tb427_030051600	Tb927.3.4820
ID=Tb427_030051700.1:CDS:1::Chr3_core_Tb427v10:1226124-1226799(-)	Tb927.3.4830:mRNA-p1	99.554	224	1	0	1	224	1	224	4.33e-166	455	224	224	1	Tb427_030051700	Tb927.3.4830
ID=Tb427_030051800.1:CDS:1::Chr3_core_Tb427v10:1227552-1229748(-)	Tb927.3.4840:mRNA-p1	100	731	0	0	1	731	1	731	0	1531	731	731	1	Tb427_030051800	Tb927.3.4840
ID=Tb427_030051900.1:CDS:1::Chr3_core_Tb427v10:1231124-1231928(-)	Tb927.3.4850:mRNA-p1	100	267	0	0	1	267	1	267	0	546	267	267	1	Tb427_030051900	Tb927.3.4850
ID=Tb427_030052000.1:CDS:1::Chr3_core_Tb427v10:1233846-1234965(-)	Tb927.3.4860:mRNA-p1	100	372	0	0	1	372	1	372	0	773	372	372	1	Tb427_030052000	Tb927.3.4860
ID=Tb427_030052100.1:CDS:1::Chr3_core_Tb427v10:1235281-1236322(-)	Tb927.3.4870.2:mRNA-p1	97.977	346	7	0	1	346	1	346	0	701	346	346	1	Tb427_030052100	Tb927.3.4870.2
ID=Tb427_030052200.1:CDS:1::Chr3_core_Tb427v10:1237748-1238297(-)	Tb927.3.4880:mRNA-p1	100	182	0	0	1	182	1	182	5.66e-133	368	182	182	1	Tb427_030052200	Tb927.3.4880
ID=Tb427_030052300.1:CDS:1::Chr3_core_Tb427v10:1238505-1239120(-)	Tb927.3.4890:mRNA-p1	100	204	0	0	1	204	1	204	1.88e-152	419	204	204	1	Tb427_030052300	Tb927.3.4890
ID=Tb427_030052400.1:CDS:1::Chr3_core_Tb427v10:1241618-1242995(+)	Tb927.3.4900:mRNA-p1	98.908	458	5	0	1	458	1	458	0	942	458	458	1	Tb427_030052400	Tb927.3.4900
ID=Tb427_030052500.1:CDS:1::Chr3_core_Tb427v10:1243219-1244278(+)	Tb927.3.4910:mRNA-p1	99.432	352	2	0	1	352	1	352	0	710	352	352	1	Tb427_030052500	Tb927.3.4910
ID=Tb427_030052600.1:CDS:1::Chr3_core_Tb427v10:1244997-1246134(+)	Tb927.3.4920:mRNA-p1	100	378	0	0	1	378	1	378	0	786	378	378	1	Tb427_030052600	Tb927.3.4920
ID=Tb427_030052700.1:CDS:1::Chr3_core_Tb427v10:1248006-1248633(+)	Tb927.3.4930:mRNA-p1	97.585	207	5	0	1	207	1	207	2.27e-149	412	208	208	1	Tb427_030052700	Tb927.3.4930
ID=Tb427_030052800.1:CDS:1::Chr3_core_Tb427v10:1248858-1251108(+)	Tb927.3.4940:mRNA-p1	100	749	0	0	1	749	1	749	0	1570	749	749	1	Tb427_030052800	Tb927.3.4940
ID=Tb427_030052900.1:CDS:1::Chr3_core_Tb427v10:1252548-1254048(+)	Tb927.3.4950:mRNA-p1	99.599	499	2	0	1	499	1	499	0	1015	499	499	1	Tb427_030052900	Tb927.3.4950
ID=Tb427_030053000.1:CDS:1::Chr3_core_Tb427v10:1254617-1260005(+)	Tb927.3.4960:mRNA-p1	97.096	1515	44	0	1	1515	1	1515	0	2971	1795	1594	1.126	Tb427_030053000	Tb927.3.4960
ID=Tb427_030053100.1:CDS:1::Chr3_core_Tb427v10:1261536-1264614(+)	Tb927.3.4970:mRNA-p1	96.049	1063	4	1	1	1025	1	1063	0	2057	1025	1063	0.964	Tb427_030053100	Tb927.3.4970
ID=Tb427_030053300.1:CDS:1::Chr3_core_Tb427v10:1268292-1269312(+)	Tb927.3.4990:mRNA-p1	99.115	339	3	0	1	339	1	339	0	685	339	339	1	Tb427_030053300	Tb927.3.4990
ID=Tb427_030053400.1:CDS:1::Chr3_core_Tb427v10:1270058-1271759(+)	Tb927.3.5000:mRNA-p1	99.293	566	4	0	1	566	1	566	0	1158	566	566	1	Tb427_030053400	Tb927.3.5000
ID=Tb427_030053500.1:CDS:1::Chr3_core_Tb427v10:1272328-1272910(+)	Tb927.3.5010:mRNA-p1	100	193	0	0	1	193	1	193	1.93e-137	380	193	193	1	Tb427_030053500	Tb927.3.5010
ID=Tb427_030053600.1:CDS:1::Chr3_core_Tb427v10:1274146-1278388(+)	Tb927.3.5020:mRNA-p1	99.646	1413	5	0	1	1413	1	1413	0	2909	1413	1413	1	Tb427_030053600	Tb927.3.5020
ID=Tb427_030053700.1:CDS:1::Chr3_core_Tb427v10:1278985-1281223(+)	Tb927.3.5030:mRNA-p1	99.866	745	1	0	1	745	1	745	0	1544	745	745	1	Tb427_030053700	Tb927.3.5030
ID=Tb427_030053800.1:CDS:1::Chr3_core_Tb427v10:1281802-1283497(+)	Tb927.3.5040:mRNA-p1	99.645	564	2	0	1	564	1	564	0	1167	564	564	1	Tb427_030053800	Tb927.3.5040
ID=Tb427_030053900.1:CDS:1::Chr3_core_Tb427v10:1283740-1284865(+)	Tb927.3.5050:mRNA-p1	100	374	0	0	1	374	1	374	0	766	374	374	1	Tb427_030053900	Tb927.3.5050
ID=Tb427_030054000.1:CDS:1::Chr3_core_Tb427v10:1285578-1286703(+)	Tb927.3.5050:mRNA-p1	100	374	0	0	1	374	1	374	0	766	374	374	1	Tb427_030054000	Tb927.3.5050
ID=Tb427_030054100.1:CDS:1::Chr3_core_Tb427v10:1287005-1288049(+)	Tb927.3.5060:mRNA-p1	99.712	347	1	0	1	347	1	347	0	723	347	347	1	Tb427_030054100	Tb927.3.5060
ID=Tb427_030054200.1:CDS:1::Chr3_core_Tb427v10:1289110-1291042(+)	Tb927.3.5070:mRNA-p1	99.064	641	6	0	1	641	1	641	0	1297	643	645	0.997	Tb427_030054200	Tb927.3.5070
ID=Tb427_030054300.1:CDS:1::Chr3_core_Tb427v10:1292255-1293851(+)	Tb927.3.5080:mRNA-p1	97.928	531	11	0	1	531	1	531	0	1077	531	531	1	Tb427_030054300	Tb927.3.5080
ID=Tb427_030054400.1:CDS:1::Chr3_core_Tb427v10:1296892-1297489(+)	Tb927.3.5090:mRNA-p1	99.495	198	1	0	1	198	1	198	2.25e-149	411	198	198	1	Tb427_030054400	Tb927.3.5090
ID=Tb427_030054500.1:CDS:1::Chr3_core_Tb427v10:1298473-1301290(+)	Tb927.3.5100:mRNA-p1	99.893	938	1	0	1	938	1	938	0	1948	938	938	1	Tb427_030054500	Tb927.3.5100
ID=Tb427_030054600.1:CDS:1::Chr3_core_Tb427v10:1301699-1303157(+)	Tb927.3.5110:mRNA-p1	99.794	485	1	0	1	485	1	485	0	975	485	485	1	Tb427_030054600	Tb927.3.5110
ID=Tb427_030054700.1:CDS:1::Chr3_core_Tb427v10:1303544-1305665(+)	Tb927.3.5120:mRNA-p1	100	706	0	0	1	706	1	706	0	1457	706	706	1	Tb427_030054700	Tb927.3.5120
ID=Tb427_030054800.1:CDS:1::Chr3_core_Tb427v10:1306221-1307358(+)	Tb927.3.5130:mRNA-p1	100	378	0	0	1	378	1	378	0	789	378	378	1	Tb427_030054800	Tb927.3.5130
ID=Tb427_030054900.1:CDS:1::Chr3_core_Tb427v10:1309108-1311397(+)	Tb927.3.5140:mRNA-p1	99.213	762	6	0	1	762	1	762	0	1576	762	762	1	Tb427_030054900	Tb927.3.5140
ID=Tb427_030055000.1:CDS:1::Chr3_core_Tb427v10:1313724-1314714(+)	Tb927.3.5150:mRNA-p1	98.784	329	4	0	1	329	1	329	0	682	329	329	1	Tb427_030055000	Tb927.3.5150
ID=Tb427_030055100.1:CDS:1::Chr3_core_Tb427v10:1315684-1319383(+)	Tb927.3.5160:mRNA-p1	98.782	1232	15	0	1	1232	1	1232	0	2496	1232	1232	1	Tb427_030055100	Tb927.3.5160
ID=Tb427_030055200.1:CDS:1::Chr3_core_Tb427v10:1319996-1321238(+)	Tb927.3.5170:mRNA-p1	98.063	413	8	0	1	413	1	413	0	825	413	413	1	Tb427_030055200	Tb927.3.5170
ID=Tb427_030055300.1:CDS:1::Chr3_core_Tb427v10:1321754-1322165(+)	Tb927.3.5180:mRNA-p1	100	136	0	0	1	136	1	136	1.58e-101	285	136	136	1	Tb427_030055300	Tb927.3.5180
ID=Tb427_030055400.1:CDS:1::Chr3_core_Tb427v10:1324833-1325910(+)	Tb927.3.5190:mRNA-p1	100	358	0	0	1	358	1	358	0	751	358	358	1	Tb427_030055400	Tb927.3.5190
ID=Tb427_030055500.1:CDS:1::Chr3_core_Tb427v10:1327346-1328057(+)	Tb927.3.5200:mRNA-p1	99.153	236	2	0	1	236	1	236	2.17e-176	482	236	236	1	Tb427_030055500	Tb927.3.5200
ID=Tb427_030055600.1:CDS:1::Chr3_core_Tb427v10:1328965-1329922(+)	Tb927.3.5210:mRNA-p1	99.686	318	1	0	1	318	1	318	0	642	318	318	1	Tb427_030055600	Tb927.3.5210
ID=Tb427_030055700.1:CDS:1::Chr3_core_Tb427v10:1331702-1333469(+)	Tb927.3.5220:mRNA-p1	99.66	588	2	0	1	588	1	588	0	1195	588	588	1	Tb427_030055700	Tb927.3.5220
ID=Tb427_030055800.1:CDS:1::Chr3_core_Tb427v10:1336641-1338075(+)	Tb927.3.5230:mRNA-p1	99.161	477	4	0	1	477	1	477	0	963	477	477	1	Tb427_030055800	Tb927.3.5230
ID=Tb427_030055900.1:CDS:1::Chr3_core_Tb427v10:1338766-1340512(+)	Tb927.3.5240:mRNA-p1	99.484	581	3	0	1	581	1	581	0	1204	581	581	1	Tb427_030055900	Tb927.3.5240
ID=Tb427_030056000.1:CDS:1::Chr3_core_Tb427v10:1341254-1342979(+)	Tb927.3.5250:mRNA-p1	97.759	580	6	3	1	574	1	579	0	1132	574	579	0.991	Tb427_030056000	Tb927.3.5250
ID=Tb427_030056100.1:CDS:1::Chr3_core_Tb427v10:1347618-1349028(+)	Tb927.3.5260:mRNA-p1	99.574	469	2	0	1	469	1	469	0	956	469	469	1	Tb427_030056100	Tb927.3.5260
ID=Tb427_030056200.1:CDS:1::Chr3_core_Tb427v10:1349650-1350139(+)	Tb927.3.5270:mRNA-p1	100	162	0	0	1	162	1	162	1.37e-118	330	162	162	1	Tb427_030056200	Tb927.3.5270
ID=Tb427_030056300.1:CDS:1::Chr3_core_Tb427v10:1350681-1351458(+)	Tb927.3.5280:mRNA-p1	100	258	0	0	1	258	1	258	0	538	258	258	1	Tb427_030056300	Tb927.3.5280
ID=Tb427_030056400.1:CDS:1::Chr3_core_Tb427v10:1352048-1354883(+)	Tb927.3.5290:mRNA-p1	99.576	944	4	0	1	944	1	944	0	1915	944	944	1	Tb427_030056400	Tb927.3.5290
ID=Tb427_030056500.1:CDS:1::Chr3_core_Tb427v10:1355539-1356058(+)	Tb927.3.5300:mRNA-p1	100	172	0	0	1	172	1	172	1.84e-127	353	172	172	1	Tb427_030056500	Tb927.3.5300
ID=Tb427_030056600.1:CDS:1::Chr3_core_Tb427v10:1356524-1364666(+)	Tb927.3.5310:mRNA-p1	97.508	2127	53	0	1	2127	1	2127	0	4150	2713	2128	1.275	Tb427_030056600	Tb927.3.5310
ID=Tb427_030056700.1:CDS:1::Chr3_core_Tb427v10:1365692-1366904(+)	Tb927.3.5320:mRNA-p1	99.504	403	2	0	1	403	1	403	0	825	403	403	1	Tb427_030056700	Tb927.3.5320
ID=Tb427_030056800.1:CDS:1::Chr3_core_Tb427v10:1367409-1368237(+)	Tb927.3.5330:mRNA-p1	100	275	0	0	1	275	1	275	0	577	275	275	1	Tb427_030056800	Tb927.3.5330
ID=Tb427_030056900.1:CDS:1::Chr3_core_Tb427v10:1368746-1369913(+)	Tb927.3.5340:mRNA-p1	97.68	388	5	1	1	388	1	384	0	759	388	384	1.01	Tb427_030056900	Tb927.3.5340
ID=Tb427_030057000.1:CDS:1::Chr3_core_Tb427v10:1370440-1370758(+)	Tb927.3.5350:mRNA-p1	99.048	105	1	0	1	105	1	105	1.5e-74	214	105	105	1	Tb427_030057000	Tb927.3.5350
ID=Tb427_030057100.1:CDS:1::Chr3_core_Tb427v10:1371906-1372731(+)	Tb927.3.5360:mRNA-p1	100	274	0	0	1	274	1	274	0	569	274	274	1	Tb427_030057100	Tb927.3.5360
ID=Tb427_030057200.1:CDS:1::Chr3_core_Tb427v10:1373762-1374704(+)	Tb927.3.5370:mRNA-p1	99.042	313	3	0	1	313	1	313	0	601	313	313	1	Tb427_030057200	Tb927.3.5370
ID=Tb427_030057300.1:CDS:1::Chr3_core_Tb427v10:1375499-1377053(+)	Tb927.3.5380:mRNA-p1	98.646	517	7	0	1	517	1	517	0	1056	517	517	1	Tb427_030057300	Tb927.3.5380
ID=Tb427_030057400.1:CDS:1::Chr3_core_Tb427v10:1377914-1379462(+)	Tb927.3.5390:mRNA-p1	99.029	515	5	0	1	515	1	515	0	1064	515	515	1	Tb427_030057400	Tb927.3.5390
ID=Tb427_030057500.1:CDS:1::Chr3_core_Tb427v10:1381740-1383459(+)	Tb927.3.5400:mRNA-p1	99.301	572	4	0	1	572	1	572	0	1181	572	572	1	Tb427_030057500	Tb927.3.5400
ID=Tb427_030057600.1:CDS:1::Chr3_core_Tb427v10:1384106-1384718(+)	Tb927.3.5410:mRNA-p1	99.507	203	1	0	1	203	1	203	6.44e-150	413	203	203	1	Tb427_030057600	Tb927.3.5410
ID=Tb427_030057700.1:CDS:1::Chr3_core_Tb427v10:1385381-1388093(+)	Tb927.3.5420:mRNA-p1	99.557	903	4	0	1	903	1	903	0	1873	903	903	1	Tb427_030057700	Tb927.3.5420
ID=Tb427_030057800.1:CDS:1::Chr3_core_Tb427v10:1389404-1390220(+)	Tb927.3.5430:mRNA-p1	99.631	271	1	0	1	271	1	271	0	549	271	271	1	Tb427_030057800	Tb927.3.5430
ID=Tb427_030057900.1:CDS:1::Chr3_core_Tb427v10:1390962-1395456(+)	Tb927.3.5440:mRNA-p1	99.132	1497	13	0	1	1497	1	1497	0	3078	1497	1497	1	Tb427_030057900	Tb927.3.5440
ID=Tb427_030058000.1:CDS:1::Chr3_core_Tb427v10:1395793-1398493(+)	Tb927.3.5450:mRNA-p1	99.444	899	5	0	1	899	1	899	0	1816	899	899	1	Tb427_030058000	Tb927.3.5450
ID=Tb427_030058100.1:CDS:1::Chr3_core_Tb427v10:1399392-1400958(+)	Tb927.3.5460:mRNA-p1	98.273	521	9	0	1	521	1	521	0	1047	521	521	1	Tb427_030058100	Tb927.3.5460
ID=Tb427_030058200.1:CDS:1::Chr3_core_Tb427v10:1401406-1401940(+)	Tb927.3.5470:mRNA-p1	98.87	177	0	1	1	177	1	175	6.42e-124	345	177	175	1.011	Tb427_030058200	Tb927.3.5470
ID=Tb427_030058300.1:CDS:1::Chr3_core_Tb427v10:1402690-1404154(+)	Tb927.3.5480:mRNA-p1	99.179	487	4	0	1	487	1	487	0	980	487	487	1	Tb427_030058300	Tb927.3.5480
ID=Tb427_030058400.1:CDS:1::Chr3_core_Tb427v10:1404830-1406900(+)	Tb927.3.5490:mRNA-p1	100	689	0	0	1	689	1	689	0	1442	689	689	1	Tb427_030058400	Tb927.3.5490
ID=Tb427_030058500.1:CDS:1::Chr3_core_Tb427v10:1407831-1408845(+)	Tb927.3.5500:mRNA-p1	100	337	0	0	1	337	1	337	0	694	337	337	1	Tb427_030058500	Tb927.3.5500
ID=Tb427_030058600.1:CDS:1::Chr3_core_Tb427v10:1409176-1411756(+)	Tb927.3.5510:mRNA-p1	100	859	0	0	1	859	1	859	0	1783	859	859	1	Tb427_030058600	Tb927.3.5510
ID=Tb427_030058700.1:CDS:1::Chr3_core_Tb427v10:1412491-1415227(+)	Tb927.3.5520:mRNA-p1	99.671	911	3	0	1	911	1	911	0	1881	911	911	1	Tb427_030058700	Tb927.3.5520
ID=Tb427_030058900.1:CDS:1::Chr3_core_Tb427v10:1426266-1427871(+)	Tb927.3.5540:mRNA-p1	99.813	534	1	0	1	534	1	534	0	1114	534	534	1	Tb427_030058900	Tb927.3.5540
ID=Tb427_030059000.1:CDS:1::Chr3_core_Tb427v10:1428465-1429017(+)	Tb927.3.5550:mRNA-p1	100	183	0	0	1	183	1	183	2.54e-138	382	183	183	1	Tb427_030059000	Tb927.3.5550
ID=Tb427_030059100.1:CDS:1::Chr3_core_Tb427v10:1429778-1430111(+)	Tb927.3.5560:mRNA-p1	99.091	110	1	0	1	110	1	110	2.72e-76	219	110	110	1	Tb427_030059100	Tb927.3.5560
ID=Tb427_030059200.1:CDS:1::Chr3_core_Tb427v10:1430569-1431352(+)	Tb927.3.5570:mRNA-p1	99.231	260	2	0	1	260	1	260	0	533	260	260	1	Tb427_030059200	Tb927.3.5570
ID=Tb427_030059300.1:CDS:1::Chr3_core_Tb427v10:1432022-1433192(+)	Tb927.3.5580:mRNA-p1	99.486	389	2	0	1	389	1	389	0	808	389	389	1	Tb427_030059300	Tb927.3.5580
ID=Tb427_030059400.1:CDS:1::Chr3_core_Tb427v10:1433560-1435648(+)	Tb927.3.5590:mRNA-p1	98.993	695	7	0	1	695	1	695	0	1422	695	695	1	Tb427_030059400	Tb927.3.5590
ID=Tb427_030059500.1:CDS:1::Chr3_core_Tb427v10:1436048-1436864(+)	Tb927.3.5600:mRNA-p1	98.524	271	4	0	1	271	1	271	0	556	271	271	1	Tb427_030059500	Tb927.3.5600
ID=Tb427_030059600.1:CDS:1::Chr3_core_Tb427v10:1437146-1438568(+)	Tb927.3.5610:mRNA-p1	100	473	0	0	1	473	1	473	0	990	473	473	1	Tb427_030059600	Tb927.3.5610
ID=Tb427_030059700.1:CDS:1::Chr3_core_Tb427v10:1438878-1441947(+)	Tb927.3.5620:mRNA-p1	99.804	1022	2	0	1	1022	1	1022	0	2108	1022	1022	1	Tb427_030059700	Tb927.3.5620
ID=Tb427_030059800.1:CDS:1::Chr3_core_Tb427v10:1442904-1443840(+)	Tb927.3.5630:mRNA-p1	99.357	311	2	0	1	311	1	311	0	638	311	311	1	Tb427_030059800	Tb927.3.5630
ID=Tb427_030059900.1:CDS:1::Chr3_core_Tb427v10:1444127-1445765(+)	Tb927.3.5640:mRNA-p1	98.899	545	6	0	1	545	1	545	0	1069	545	545	1	Tb427_030059900	Tb927.3.5640
ID=Tb427_030060000.1:CDS:1::Chr3_core_Tb427v10:1446215-1449005(+)	Tb927.3.5650:mRNA-p1	99.462	929	5	0	1	929	1	929	0	1923	929	929	1	Tb427_030060000	Tb927.3.5650
ID=Tb427_030060100.1:CDS:1::Chr3_core_Tb427v10:1450797-1451964(+)	Tb927.3.5660:mRNA-p1	99.485	388	2	0	1	388	1	388	0	806	388	388	1	Tb427_030060100	Tb927.3.5660
ID=Tb427_040005000.1:CDS:1::Chr4_core_Tb427v10:1658-21500(-)	Tb927.4.310:mRNA-p1	99.652	6613	23	0	1	6613	1	6613	0	13637	6613	6613	1	Tb427_040005000	Tb927.4.310
ID=Tb427_040005100.1:CDS:1::Chr4_core_Tb427v10:22085-23342(-)	Tb927.4.320:mRNA-p1	99.522	418	2	0	1	418	1	418	0	852	418	418	1	Tb427_040005100	Tb927.4.320
ID=Tb427_040005200.1:CDS:1::Chr4_core_Tb427v10:23718-24858(-)	Tb927.4.330:mRNA-p1	99.736	379	1	0	1	379	1	379	0	788	379	379	1	Tb427_040005200	Tb927.4.330
ID=Tb427_040005300.1:CDS:1::Chr4_core_Tb427v10:25166-25856(-)	Tb927.4.340:mRNA-p1	100	229	0	0	1	229	1	229	2.06e-172	472	229	229	1	Tb427_040005300	Tb927.4.340
ID=Tb427_040005400.1:CDS:1::Chr4_core_Tb427v10:26645-28172(-)	Tb927.4.350:mRNA-p1	99.606	508	2	0	1	508	1	508	0	1050	508	508	1	Tb427_040005400	Tb927.4.350
ID=Tb427_040005500.1:CDS:1::Chr4_core_Tb427v10:28923-29766(-)	Tb927.4.360:mRNA-p1	100	280	0	0	1	280	1	280	0	569	280	280	1	Tb427_040005500	Tb927.4.360
ID=Tb427_040005600.1:CDS:1::Chr4_core_Tb427v10:31299-32520(-)	Tb927.4.370:mRNA-p1	99.261	406	3	0	1	406	1	406	0	839	406	406	1	Tb427_040005600	Tb927.4.370
ID=Tb427_040005700.1:CDS:1::Chr4_core_Tb427v10:33657-34659(-)	Tb927.4.380:mRNA-p1	100	333	0	0	1	333	1	333	0	682	333	333	1	Tb427_040005700	Tb927.4.380
ID=Tb427_040005800.1:CDS:1::Chr4_core_Tb427v10:35068-35419(-)	Tb927.4.390:mRNA-p1	100	116	0	0	1	116	1	116	1.07e-81	233	116	116	1	Tb427_040005800	Tb927.4.390
ID=Tb427_040005900.1:CDS:1::Chr4_core_Tb427v10:36308-37463(-)	Tb927.4.400:mRNA-p1	99.74	384	1	0	1	384	1	384	0	786	384	384	1	Tb427_040005900	Tb927.4.400
ID=Tb427_040006000.1:CDS:1::Chr4_core_Tb427v10:38194-39145(-)	Tb927.4.410:mRNA-p1	100	316	0	0	1	316	1	316	0	650	316	316	1	Tb427_040006000	Tb927.4.410
ID=Tb427_040006100.1:CDS:1::Chr4_core_Tb427v10:40668-47907(-)	Tb927.4.420:mRNA-p1	99.917	2412	2	0	1	2412	1	2412	0	4987	2412	2412	1	Tb427_040006100	Tb927.4.420
ID=Tb427_040006200.1:CDS:1::Chr4_core_Tb427v10:48869-49526(-)	Tb927.4.430:mRNA-p1	100	218	0	0	1	218	1	218	9.11e-166	454	218	218	1	Tb427_040006200	Tb927.4.430
ID=Tb427_040006300.1:CDS:1::Chr4_core_Tb427v10:50585-50924(-)	Tb927.4.440:mRNA-p1	100	112	0	0	1	112	1	112	2.85e-80	229	112	112	1	Tb427_040006300	Tb927.4.440
ID=Tb427_040006400.1:CDS:1::Chr4_core_Tb427v10:52034-55613(-)	Tb927.4.450:mRNA-p1	99.832	1192	2	0	1	1192	1	1192	0	2486	1192	1192	1	Tb427_040006400	Tb927.4.450
ID=Tb427_040006500.1:CDS:1::Chr4_core_Tb427v10:55972-56944(-)	Tb927.4.460:mRNA-p1	99.381	323	2	0	1	323	1	323	0	672	323	323	1	Tb427_040006500	Tb927.4.460
ID=Tb427_040006600.1:CDS:1::Chr4_core_Tb427v10:58276-58969(-)	Tb927.4.470:mRNA-p1	99.13	230	1	1	1	230	1	229	6.25e-137	382	230	229	1.004	Tb427_040006600	Tb927.4.470
ID=Tb427_040006700.1:CDS:1::Chr4_core_Tb427v10:59251-59950(-)	Tb927.4.480:mRNA-p1	99.569	232	1	0	1	232	1	232	6.26e-177	483	232	232	1	Tb427_040006700	Tb927.4.480
ID=Tb427_040006800.1:CDS:1::Chr4_core_Tb427v10:60805-62452(-)	Tb927.4.490:mRNA-p1	99.27	548	4	0	1	548	1	548	0	1113	548	548	1	Tb427_040006800	Tb927.4.490
ID=Tb427_040006900.1:CDS:1::Chr4_core_Tb427v10:63300-64593(-)	Tb927.4.500:mRNA-p1	98.837	430	5	0	1	430	1	430	0	867	430	430	1	Tb427_040006900	Tb927.4.500
ID=Tb427_040007000.1:CDS:1::Chr4_core_Tb427v10:65012-65330(-)	Tb927.4.510:mRNA-p1	100	105	0	0	1	105	1	105	2.83e-75	216	105	105	1	Tb427_040007000	Tb927.4.510
ID=Tb427_040007100.1:CDS:1::Chr4_core_Tb427v10:65728-66340(-)	Tb927.4.520:mRNA-p1	99.507	203	1	0	1	203	1	203	4.86e-154	423	203	203	1	Tb427_040007100	Tb927.4.520
ID=Tb427_040007200.1:CDS:1::Chr4_core_Tb427v10:66832-68365(-)	Tb927.4.530:mRNA-p1	99.412	510	3	0	1	510	1	510	0	1030	510	510	1	Tb427_040007200	Tb927.4.530
ID=Tb427_040007300.1:CDS:1::Chr4_core_Tb427v10:69598-71146(-)	Tb927.4.540:mRNA-p1	99.806	515	1	0	1	515	1	515	0	1068	515	515	1	Tb427_040007300	Tb927.4.540
ID=Tb427_040007400.1:CDS:1::Chr4_core_Tb427v10:71599-72034(-)	Tb927.4.550:mRNA-p1	99.306	144	1	0	1	144	1	144	6.5e-105	294	144	144	1	Tb427_040007400	Tb927.4.550
ID=Tb427_040007500.1:CDS:1::Chr4_core_Tb427v10:72445-85144(-)	Tb927.4.560:mRNA-p1	99.953	4232	2	0	1	4232	1	4232	0	8774	4232	4232	1	Tb427_040007500	Tb927.4.560
ID=Tb427_040007600.1:CDS:1::Chr4_core_Tb427v10:85982-87734(-)	Tb927.4.570:mRNA-p1	99.657	583	2	0	1	583	1	583	0	1192	583	583	1	Tb427_040007600	Tb927.4.570
ID=Tb427_040007700.1:CDS:1::Chr4_core_Tb427v10:88045-89326(-)	Tb927.4.580:mRNA-p1	98.122	426	8	0	1	426	1	426	0	861	426	426	1	Tb427_040007700	Tb927.4.580
ID=Tb427_040007800.1:CDS:1::Chr4_core_Tb427v10:89985-92442(-)	Tb927.4.590:mRNA-p1	99.633	818	3	0	1	818	1	818	0	1657	818	818	1	Tb427_040007800	Tb927.4.590
ID=Tb427_040007900.1:CDS:1::Chr4_core_Tb427v10:92943-93897(-)	Tb927.4.600:mRNA-p1	99.685	317	1	0	1	317	1	317	0	645	317	317	1	Tb427_040007900	Tb927.4.600
ID=Tb427_040008000.1:CDS:1::Chr4_core_Tb427v10:94877-96293(-)	Tb927.4.610:mRNA-p1	99.788	471	1	0	1	471	1	471	0	984	471	471	1	Tb427_040008000	Tb927.4.610
ID=Tb427_040008100.1:CDS:1::Chr4_core_Tb427v10:96741-104253(-)	Tb927.4.620:mRNA-p1	99.68	2503	8	0	1	2503	1	2503	0	5156	2503	2503	1	Tb427_040008100	Tb927.4.620
ID=Tb427_040008200.1:CDS:1::Chr4_core_Tb427v10:104698-105601(-)	Tb927.4.630:mRNA-p1	100	300	0	0	1	300	1	300	0	610	300	301	0.997	Tb427_040008200	Tb927.4.630
ID=Tb427_040008300.1:CDS:1::Chr4_core_Tb427v10:105941-107330(-)	Tb927.4.640:mRNA-p1	100	462	0	0	1	462	1	462	0	939	462	462	1	Tb427_040008300	Tb927.4.640
ID=Tb427_040008400.1:CDS:1::Chr4_core_Tb427v10:107826-108564(-)	Tb927.4.650:mRNA-p1	99.184	245	2	0	1	245	1	245	0	513	245	245	1	Tb427_040008400	Tb927.4.650
ID=Tb427_040008500.1:CDS:1::Chr4_core_Tb427v10:108856-110920(-)	Tb927.4.660:mRNA-p1	100	687	0	0	1	687	1	687	0	1421	687	687	1	Tb427_040008500	Tb927.4.660
ID=Tb427_040008600.1:CDS:1::Chr4_core_Tb427v10:112461-114420(-)	Tb927.4.670:mRNA-p1	100	652	0	0	1	652	1	652	0	1356	652	652	1	Tb427_040008600	Tb927.4.670
ID=Tb427_040008700.1:CDS:1::Chr4_core_Tb427v10:114706-115846(-)	Tb11.v5.0700.1-p1	100	379	0	0	1	379	1	379	0	765	379	379	1	Tb427_040008700	Tb11.v5.0700.1-p1
ID=Tb427_040008800.1:CDS:1::Chr4_core_Tb427v10:116465-117464(-)	Tb927.4.690:mRNA-p1	100	331	0	0	1	331	1	331	0	683	332	332	1	Tb427_040008800	Tb927.4.690
ID=Tb427_040008900.1:CDS:1::Chr4_core_Tb427v10:117754-118507(-)	Tb927.4.700:mRNA-p1	99.6	250	1	0	1	250	1	250	0	510	250	250	1	Tb427_040008900	Tb927.4.700
ID=Tb427_040009000.1:CDS:1::Chr4_core_Tb427v10:122248-123076(-)	Tb927.4.710:mRNA-p1	98.909	275	2	1	1	275	1	274	0	547	275	274	1.004	Tb427_040009000	Tb927.4.710
ID=Tb427_040009100.1:CDS:1::Chr4_core_Tb427v10:124409-124727(-)	Tb927.4.720:mRNA-p1	99.048	105	1	0	1	105	1	105	5.34e-76	218	105	105	1	Tb427_040009100	Tb927.4.720
ID=Tb427_040009200.1:CDS:1::Chr4_core_Tb427v10:125058-126537(-)	Tb927.4.730:mRNA-p1	99.593	492	2	0	1	492	1	492	0	1019	492	492	1	Tb427_040009200	Tb927.4.730
ID=Tb427_040009300.1:CDS:1::Chr4_core_Tb427v10:126858-128154(-)	Tb927.4.740:mRNA-p1	98.84	431	5	0	1	431	1	431	0	866	431	431	1	Tb427_040009300	Tb927.4.740
ID=Tb427_040009400.1:CDS:1::Chr4_core_Tb427v10:128822-129260(-)	Tb927.4.750:mRNA-p1	99.31	145	1	0	1	145	1	145	1.06e-104	293	145	145	1	Tb427_040009400	Tb927.4.750
ID=Tb427_040009500.1:CDS:1::Chr4_core_Tb427v10:130187-132575(-)	Tb927.4.760:mRNA-p1	98.627	801	5	1	1	795	1	801	0	1613	795	801	0.993	Tb427_040009500	Tb927.4.760
ID=Tb427_040009600.1:CDS:1::Chr4_core_Tb427v10:133672-137533(-)	Tb927.4.770:mRNA-p1	99.611	1286	5	0	1	1286	1	1286	0	2645	1286	1286	1	Tb427_040009600	Tb927.4.770
ID=Tb427_040009700.1:CDS:1::Chr4_core_Tb427v10:138177-138435(-)	Tb927.4.780:mRNA-p1	100	85	0	0	1	85	1	85	1.5e-59	175	85	85	1	Tb427_040009700	Tb927.4.780
ID=Tb427_040009800.1:CDS:1::Chr4_core_Tb427v10:139626-140289(-)	Tb927.4.790:mRNA-p1	100	220	0	0	1	220	1	220	1.09e-162	446	220	220	1	Tb427_040009800	Tb927.4.790
ID=Tb427_040009900.1:CDS:1::Chr4_core_Tb427v10:141867-149655(-)	Tb927.4.800:mRNA-p1	99.769	2595	6	0	1	2595	1	2595	0	5342	2595	2595	1	Tb427_040009900	Tb927.4.800
ID=Tb427_040010000.1:CDS:1::Chr4_core_Tb427v10:150391-151843(-)	Tb927.4.810:mRNA-p1	99.379	483	3	0	1	483	1	483	0	960	483	483	1	Tb427_040010000	Tb927.4.810
ID=Tb427_040010100.1:CDS:1::Chr4_core_Tb427v10:152417-153563(-)	Tb927.4.820:mRNA-p1	99.475	381	2	0	1	381	1	381	0	766	381	381	1	Tb427_040010100	Tb927.4.820
ID=Tb427_040010200.1:CDS:1::Chr4_core_Tb427v10:154262-154553(-)	Tb927.4.830:mRNA-p1	100	96	0	0	1	96	1	96	8.15e-67	194	96	96	1	Tb427_040010200	Tb927.4.830
ID=Tb427_040010300.1:CDS:1::Chr4_core_Tb427v10:155265-156504(-)	Tb927.4.840:mRNA-p1	99.757	412	1	0	1	412	1	412	0	851	412	412	1	Tb427_040010300	Tb927.4.840
ID=Tb427_040010400.1:CDS:1::Chr4_core_Tb427v10:156935-157517(-)	Tb927.4.850:mRNA-p1	100	188	0	0	1	188	1	188	1.26e-136	378	193	188	1.027	Tb427_040010400	Tb927.4.850
ID=Tb427_040010500.1:CDS:1::Chr4_core_Tb427v10:158021-158924(-)	Tb927.4.860:mRNA-p1	99.333	300	2	0	1	300	1	300	0	615	300	300	1	Tb427_040010500	Tb927.4.860
ID=Tb427_040010600.1:CDS:1::Chr4_core_Tb427v10:159823-173623(-)	Tb927.4.870:mRNA-p1	99.978	4599	1	0	1	4599	1	4599	0	9560	4599	4599	1	Tb427_040010600	Tb927.4.870
ID=Tb427_040010700.1:CDS:1::Chr4_core_Tb427v10:173932-175849(-)	Tb927.4.880:mRNA-p1	99.843	638	1	0	1	638	1	638	0	1330	638	638	1	Tb427_040010700	Tb927.4.880
ID=Tb427_040010800.1:CDS:1::Chr4_core_Tb427v10:176789-177137(-)	Tb927.4.890:mRNA-p1	100	115	0	0	1	115	1	115	4.38e-81	231	115	115	1	Tb427_040010800	Tb927.4.890
ID=Tb427_040011000.1:CDS:1::Chr4_core_Tb427v10:179151-180069(-)	Tb927.4.910.2:mRNA-p1	98.689	305	4	0	1	305	1	305	0	608	305	305	1	Tb427_040011000	Tb927.4.910.2
ID=Tb427_040011100.1:CDS:1::Chr4_core_Tb427v10:180798-181560(-)	Tb927.4.920:mRNA-p1	99.209	253	2	0	1	253	1	253	0	521	253	253	1	Tb427_040011100	Tb927.4.920
ID=Tb427_040011200.1:CDS:1::Chr4_core_Tb427v10:181871-182441(-)	Tb927.4.930:mRNA-p1	100	189	0	0	1	189	1	189	1.83e-142	393	189	189	1	Tb427_040011200	Tb927.4.930
ID=Tb427_040011300.1:CDS:1::Chr4_core_Tb427v10:182693-183287(-)	Tb927.4.940:mRNA-p1	99.492	197	1	0	1	197	1	197	1.97e-149	411	197	197	1	Tb427_040011300	Tb927.4.940
ID=Tb427_040011400.1:CDS:1::Chr4_core_Tb427v10:183589-184564(-)	Tb927.4.950:mRNA-p1	99.383	324	2	0	1	324	1	324	0	656	324	324	1	Tb427_040011400	Tb927.4.950
ID=Tb427_040011500.1:CDS:1::Chr4_core_Tb427v10:184912-188449(-)	Tb927.4.960:mRNA-p1	99.83	1178	2	0	1	1178	1	1178	0	2422	1178	1178	1	Tb427_040011500	Tb927.4.960
ID=Tb427_040011600.1:CDS:1::Chr4_core_Tb427v10:188715-189384(-)	Tb927.4.970:mRNA-p1	99.55	222	1	0	1	222	1	222	9.9e-163	447	222	222	1	Tb427_040011600	Tb927.4.970
ID=Tb427_040011700.1:CDS:1::Chr4_core_Tb427v10:190054-191173(-)	Tb927.4.980:mRNA-p1	99.731	372	1	0	1	372	1	372	0	753	372	372	1	Tb427_040011700	Tb927.4.980
ID=Tb427_040011800.1:CDS:1::Chr4_core_Tb427v10:191717-192770(-)	Tb927.4.990:mRNA-p1	98	350	7	0	1	350	1	350	0	715	350	350	1	Tb427_040011800	Tb927.4.990
ID=Tb427_040011900.1:CDS:1::Chr4_core_Tb427v10:196453-197119(-)	Tb927.4.1000:mRNA-p1	99.548	221	1	0	1	221	1	221	7.74e-166	454	221	221	1	Tb427_040011900	Tb927.4.1000
ID=Tb427_040012000.1:CDS:1::Chr4_core_Tb427v10:197534-197681(-)	Tb927.4.1010:mRNA-p1	86.667	15	2	0	1	15	1	15	0.035	28.5	48	91	0.527	Tb427_040012000	Tb927.4.1010
ID=Tb427_040012100.1:CDS:1::Chr4_core_Tb427v10:198102-199575(-)	Tb927.4.1020:mRNA-p1	100	490	0	0	1	490	1	490	0	1006	490	490	1	Tb427_040012100	Tb927.4.1020
ID=Tb427_040012200.1:CDS:1::Chr4_core_Tb427v10:200214-201042(-)	Tb927.4.1030:mRNA-p1	98.909	275	3	0	1	275	1	275	0	557	275	275	1	Tb427_040012200	Tb927.4.1030
ID=Tb427_040012300.1:CDS:1::Chr4_core_Tb427v10:201692-202193(-)	Tb927.4.1040:mRNA-p1	100	166	0	0	1	166	1	166	7.46e-121	336	166	166	1	Tb427_040012300	Tb927.4.1040
ID=Tb427_040012400.1:CDS:1::Chr4_core_Tb427v10:202485-203871(-)	Tb927.4.1050:mRNA-p1	99.132	461	4	0	1	461	1	461	0	939	461	461	1	Tb427_040012400	Tb927.4.1050
ID=Tb427_040012500.1:CDS:1::Chr4_core_Tb427v10:204146-207452(-)	Tb927.4.1060:mRNA-p1	99.001	1101	11	0	1	1101	1	1101	0	2237	1101	1101	1	Tb427_040012500	Tb927.4.1060
ID=Tb427_040012600.1:CDS:1::Chr4_core_Tb427v10:207851-208460(-)	Tb927.4.1070:mRNA-p1	100	202	0	0	1	202	1	202	6.13e-153	420	202	202	1	Tb427_040012600	Tb927.4.1070
ID=Tb427_040012700.1:CDS:1::Chr4_core_Tb427v10:209612-211445(-)	Tb927.4.1080:mRNA-p1	100	610	0	0	1	610	1	610	0	1263	610	610	1	Tb427_040012700	Tb927.4.1080
ID=Tb427_040012800.1:CDS:1::Chr4_core_Tb427v10:212163-214068(-)	Tb927.4.1090:mRNA-p1	99.685	634	2	0	1	634	1	634	0	1289	634	634	1	Tb427_040012800	Tb927.4.1090
ID=Tb427_040012900.1:CDS:1::Chr4_core_Tb427v10:214482-214962(-)	Tb927.4.1100:mRNA-p1	100	159	0	0	1	159	1	159	1.86e-117	327	159	159	1	Tb427_040012900	Tb927.4.1100
ID=Tb427_040013000.1:CDS:1::Chr4_core_Tb427v10:215691-217071(-)	Tb927.4.1110:mRNA-p1	99.129	459	4	0	1	459	1	459	0	948	459	459	1	Tb427_040013000	Tb927.4.1110
ID=Tb427_040013100.1:CDS:1::Chr4_core_Tb427v10:217809-219336(-)	Tb927.4.1120:mRNA-p1	100	508	0	0	1	508	1	508	0	1050	508	508	1	Tb427_040013100	Tb927.4.1120
ID=Tb427_040013200.1:CDS:1::Chr4_core_Tb427v10:220294-220792(-)	Tb927.4.1130:mRNA-p1	100	165	0	0	1	165	1	165	9.01e-125	346	165	165	1	Tb427_040013200	Tb927.4.1130
ID=Tb427_040013300.1:CDS:1::Chr4_core_Tb427v10:221653-223399(-)	Tb927.4.1140:mRNA-p1	99.828	581	1	0	1	581	1	581	0	1191	581	581	1	Tb427_040013300	Tb927.4.1140
ID=Tb427_040013400.1:CDS:1::Chr4_core_Tb427v10:223873-226099(-)	Tb927.4.1150:mRNA-p1	99.865	741	1	0	1	741	1	741	0	1537	741	741	1	Tb427_040013400	Tb927.4.1150
ID=Tb427_040013500.1:CDS:1::Chr4_core_Tb427v10:228263-229910(-)	Tb927.4.1160:mRNA-p1	94.483	435	24	0	114	548	474	908	0	852	548	908	0.604	Tb427_040013500	Tb927.4.1160
ID=Tb427_040013600.1:CDS:1::Chr4_core_Tb427v10:230180-231200(-)	Tb927.4.1170:mRNA-p1	99.705	339	1	0	1	339	1	339	0	687	339	339	1	Tb427_040013600	Tb927.4.1170
ID=Tb427_040013700.1:CDS:1::Chr4_core_Tb427v10:231406-232414(-)	Tb927.4.1180.2:mRNA-p1	100	335	0	0	1	335	1	335	0	686	335	335	1	Tb427_040013700	Tb927.4.1180.2
ID=Tb427_040013800.1:CDS:1::Chr4_core_Tb427v10:232594-233206(-)	Tb927.4.1190:mRNA-p1	100	203	0	0	1	203	1	203	3.83e-152	418	203	203	1	Tb427_040013800	Tb927.4.1190
ID=Tb427_040014100.1:CDS:1::Chr4_core_Tb427v10:244847-245402(-)	Tb927.4.1210:mRNA-p1	97.826	184	4	0	1	184	1	184	3.13e-133	369	184	184	1	Tb427_040014100	Tb927.4.1210
ID=Tb427_040014500.1:CDS:1::Chr4_core_Tb427v10:249041-249824(-)	Tb927.4.1220:mRNA-p1	99.615	260	1	0	1	260	1	260	0	515	260	260	1	Tb427_040014500	Tb927.4.1220
ID=Tb427_040014600.1:CDS:1::Chr4_core_Tb427v10:250220-251216(-)	Tb927.4.1230:mRNA-p1	99.698	331	1	0	1	331	1	331	0	676	331	331	1	Tb427_040014600	Tb927.4.1230
ID=Tb427_040014800.1:CDS:1::Chr4_core_Tb427v10:252744-255480(-)	Tb927.4.1250:mRNA-p1	99.561	911	4	0	1	911	1	911	0	1868	911	911	1	Tb427_040014800	Tb927.4.1250
ID=Tb427_040014900.1:CDS:1::Chr4_core_Tb427v10:255933-256938(-)	Tb927.4.1260:mRNA-p1	99.701	334	1	0	1	334	1	334	0	694	334	334	1	Tb427_040014900	Tb927.4.1260
ID=Tb427_040015000.1:CDS:1::Chr4_core_Tb427v10:257481-258861(-)	Tb927.4.1270:mRNA-p1	100	459	0	0	1	459	1	459	0	924	459	459	1	Tb427_040015000	Tb927.4.1270
ID=Tb427_040015100.1:CDS:1::Chr4_core_Tb427v10:259268-260465(-)	Tb927.4.1280:mRNA-p1	99.749	398	1	0	1	398	1	398	0	822	398	398	1	Tb427_040015100	Tb927.4.1280
ID=Tb427_040015200.1:CDS:1::Chr4_core_Tb427v10:260846-261461(-)	Tb927.4.1290:mRNA-p1	99.51	204	1	0	1	204	1	204	1.33e-150	414	204	204	1	Tb427_040015200	Tb927.4.1290
ID=Tb427_040015300.1:CDS:1::Chr4_core_Tb427v10:262569-263694(-)	Tb927.4.1300:mRNA-p1	99.733	374	1	0	1	374	1	374	0	779	374	374	1	Tb427_040015300	Tb927.4.1300
ID=Tb427_040015400.1:CDS:1::Chr4_core_Tb427v10:264204-265620(-)	Tb927.4.1310:mRNA-p1	99.788	471	1	0	1	471	1	471	0	976	471	471	1	Tb427_040015400	Tb927.4.1310
ID=Tb427_040015500.1:CDS:1::Chr4_core_Tb427v10:266105-268832(-)	Tb927.4.1320:mRNA-p1	99.559	908	4	0	1	908	1	908	0	1859	908	908	1	Tb427_040015500	Tb927.4.1320
ID=Tb427_040015600.1:CDS:1::Chr4_core_Tb427v10:270162-272253(-)	Tb927.4.1330:mRNA-p1	98.994	696	7	0	1	696	1	696	0	1423	696	696	1	Tb427_040015600	Tb927.4.1330
ID=Tb427_040015700.1:CDS:1::Chr4_core_Tb427v10:272893-275206(-)	Tb927.4.1340:mRNA-p1	100	769	0	0	1	769	1	769	0	1606	770	770	1	Tb427_040015700	Tb927.4.1340
ID=Tb427_040015800.1:CDS:1::Chr4_core_Tb427v10:275497-275842(-)	Tb927.4.1350:mRNA-p1	98.246	114	2	0	1	114	364	477	4.19e-75	228	114	477	0.239	Tb427_040015800	Tb927.4.1350
ID=Tb427_040015900.1:CDS:1::Chr4_core_Tb427v10:277576-278458(-)	Tb927.4.1360:mRNA-p1	100	293	0	0	1	293	1	293	0	610	293	293	1	Tb427_040015900	Tb927.4.1360
ID=Tb427_040016000.1:CDS:1::Chr4_core_Tb427v10:278907-279363(-)	Tb927.4.1370:mRNA-p1	100	151	0	0	1	151	1	151	4.9e-114	318	151	151	1	Tb427_040016000	Tb927.4.1370
ID=Tb427_040016100.1:CDS:1::Chr4_core_Tb427v10:279616-280144(-)	Tb927.4.1380:mRNA-p1	99.429	175	1	0	1	175	1	175	7.1e-126	350	175	175	1	Tb427_040016100	Tb927.4.1380
ID=Tb427_040016200.1:CDS:1::Chr4_core_Tb427v10:281330-284135(-)	Tb927.4.1390:mRNA-p1	99.572	934	4	0	1	934	1	934	0	1943	934	934	1	Tb427_040016200	Tb927.4.1390
ID=Tb427_040016300.1:CDS:1::Chr4_core_Tb427v10:284736-286119(-)	Tb927.4.1400:mRNA-p1	100	460	0	0	1	460	1	460	0	945	460	460	1	Tb427_040016300	Tb927.4.1400
ID=Tb427_040016400.1:CDS:1::Chr4_core_Tb427v10:286483-288328(-)	Tb927.4.1410:mRNA-p1	99.349	614	4	0	1	614	1	614	0	1239	614	614	1	Tb427_040016400	Tb927.4.1410
ID=Tb427_040016500.1:CDS:1::Chr4_core_Tb427v10:288857-289262(-)	Tb927.4.1420:mRNA-p1	99.254	134	1	0	1	134	1	134	5.5e-99	278	134	134	1	Tb427_040016500	Tb927.4.1420
ID=Tb427_040016600.1:CDS:1::Chr4_core_Tb427v10:289753-291157(-)	Tb927.4.1430:mRNA-p1	99.572	467	2	0	1	467	1	467	0	956	467	467	1	Tb427_040016600	Tb927.4.1430
ID=Tb427_040016700.1:CDS:1::Chr4_core_Tb427v10:291577-292195(-)	Tb927.4.1440:mRNA-p1	99.024	205	2	0	1	205	1	205	4.52e-152	418	205	205	1	Tb427_040016700	Tb927.4.1440
ID=Tb427_040016800.1:CDS:1::Chr4_core_Tb427v10:292356-293634(-)	Tb927.4.1450:mRNA-p1	98.353	425	3	1	1	425	1	421	0	862	425	421	1.01	Tb427_040016800	Tb927.4.1450
ID=Tb427_040016900.1:CDS:1::Chr4_core_Tb427v10:294087-295578(-)	Tb927.4.1460:mRNA-p1	99.597	496	2	0	1	496	1	496	0	1033	496	496	1	Tb427_040016900	Tb927.4.1460
ID=Tb427_040017000.1:CDS:1::Chr4_core_Tb427v10:295983-296415(-)	Tb927.4.1470:mRNA-p1	100	143	0	0	1	143	1	143	1.49e-107	301	143	143	1	Tb427_040017000	Tb927.4.1470
ID=Tb427_040017100.1:CDS:1::Chr4_core_Tb427v10:297433-299596(-)	Tb927.4.1480:mRNA-p1	98.889	720	8	0	1	720	1	720	0	1485	720	720	1	Tb427_040017100	Tb927.4.1480
ID=Tb427_040017200.1:CDS:1::Chr4_core_Tb427v10:299988-301800(-)	Tb927.4.1490:mRNA-p1	99.834	603	1	0	1	603	1	603	0	1227	603	603	1	Tb427_040017200	Tb927.4.1490
ID=Tb427_040017300.1:CDS:1::Chr4_core_Tb427v10:302414-308918(-)	Tb927.4.1500:mRNA-p1	99.723	2167	6	0	1	2167	1	2167	0	4486	2167	2167	1	Tb427_040017300	Tb927.4.1500
ID=Tb427_040017400.1:CDS:1::Chr4_core_Tb427v10:309889-313132(-)	Tb927.4.1510:mRNA-p1	99.907	1080	1	0	1	1080	1	1080	0	2242	1080	1080	1	Tb427_040017400	Tb927.4.1510
ID=Tb427_040017500.1:CDS:1::Chr4_core_Tb427v10:313425-314019(-)	Tb927.4.1520:mRNA-p1	99.492	197	1	0	1	197	1	197	4.66e-147	405	197	197	1	Tb427_040017500	Tb927.4.1520
ID=Tb427_040017600.1:CDS:1::Chr4_core_Tb427v10:314325-317238(-)	Tb927.4.1530:mRNA-p1	99.794	970	2	0	1	970	1	970	0	2000	970	970	1	Tb427_040017600	Tb927.4.1530
ID=Tb427_040017700.1:CDS:1::Chr4_core_Tb427v10:319683-321210(-)	Tb927.4.1540:mRNA-p1	99.803	508	1	0	1	508	1	508	0	1051	508	508	1	Tb427_040017700	Tb927.4.1540
ID=Tb427_040017800.1:CDS:1::Chr4_core_Tb427v10:323085-324435(-)	Tb927.4.1550:mRNA-p1	99.555	449	2	0	1	449	1	449	0	917	449	449	1	Tb427_040017800	Tb927.4.1550
ID=Tb427_040017900.1:CDS:1::Chr4_core_Tb427v10:325360-326968(-)	Tb927.4.1560:mRNA-p1	99.626	535	2	0	1	535	1	535	0	1105	535	535	1	Tb427_040017900	Tb927.4.1560
ID=Tb427_040018000.1:CDS:1::Chr4_core_Tb427v10:327287-328235(-)	Tb927.4.1570:mRNA-p1	100	315	0	0	1	315	1	315	0	651	315	315	1	Tb427_040018000	Tb927.4.1570
ID=Tb427_040018100.1:CDS:1::Chr4_core_Tb427v10:328877-329507(-)	Tb927.4.1580:mRNA-p1	100	209	0	0	1	209	1	209	1.46e-156	430	209	209	1	Tb427_040018100	Tb927.4.1580
ID=Tb427_040018200.1:CDS:1::Chr4_core_Tb427v10:329882-331175(-)	Tb927.4.1590.1-p1	99.302	430	3	0	1	430	1	430	0	899	430	430	1	Tb427_040018200	Tb927.4.1590.1-p1
ID=Tb427_040018300.1:CDS:1::Chr4_core_Tb427v10:331550-332261(-)	Tb927.4.1600:mRNA-p1	99.153	236	0	1	1	236	1	234	3.74e-173	474	236	234	1.009	Tb427_040018300	Tb927.4.1600
ID=Tb427_040018400.1:CDS:1::Chr4_core_Tb427v10:333042-334122(-)	Tb927.4.1610:mRNA-p1	99.443	359	2	0	1	359	1	359	0	739	359	359	1	Tb427_040018400	Tb927.4.1610
ID=Tb427_040018500.1:CDS:1::Chr4_core_Tb427v10:335261-336707(-)	Tb927.4.1620:mRNA-p1	99.792	481	1	0	1	481	1	481	0	1010	481	481	1	Tb427_040018500	Tb927.4.1620
ID=Tb427_040018600.1:CDS:1::Chr4_core_Tb427v10:337367-339485(-)	Tb927.4.1630:mRNA-p1	99.006	704	5	1	1	704	1	702	0	1440	705	703	1.003	Tb427_040018600	Tb927.4.1630
ID=Tb427_040018700.1:CDS:1::Chr4_core_Tb427v10:340124-341147(-)	Tb927.4.1640:mRNA-p1	99.706	340	1	0	1	340	1	340	0	684	340	340	1	Tb427_040018700	Tb927.4.1640
ID=Tb427_040018800.1:CDS:1::Chr4_core_Tb427v10:342836-344522(-)	Tb927.4.1650:mRNA-p1	99.287	561	4	0	1	561	1	561	0	1156	561	561	1	Tb427_040018800	Tb927.4.1650
ID=Tb427_040018900.1:CDS:1::Chr4_core_Tb427v10:346845-348003(-)	Tb927.4.1660:mRNA-p1	99.481	385	2	0	1	385	1	385	0	793	385	385	1	Tb427_040018900	Tb927.4.1660
ID=Tb427_040019000.1:CDS:1::Chr4_core_Tb427v10:349293-349755(-)	Tb927.4.1670:mRNA-p1	98.693	153	2	0	1	153	1	153	1.74e-110	309	153	153	1	Tb427_040019000	Tb927.4.1670
ID=Tb427_040019100.1:CDS:1::Chr4_core_Tb427v10:350531-351941(-)	Tb927.4.1680:mRNA-p1	99.787	469	1	0	1	469	1	469	0	970	469	469	1	Tb427_040019100	Tb927.4.1680
ID=Tb427_040019200.1:CDS:1::Chr4_core_Tb427v10:352669-353611(-)	Tb927.4.1690:mRNA-p1	99.042	313	3	0	1	313	1	313	0	643	313	313	1	Tb427_040019200	Tb927.4.1690
ID=Tb427_040019300.1:CDS:1::Chr4_core_Tb427v10:355037-357116(-)	Tb927.4.1700:mRNA-p1	99.855	692	1	0	1	692	1	692	0	1422	692	692	1	Tb427_040019300	Tb927.4.1700
ID=Tb427_040019400.1:CDS:1::Chr4_core_Tb427v10:357885-358629(-)	Tb927.4.1710:mRNA-p1	99.19	247	2	0	1	247	1	247	0	507	247	247	1	Tb427_040019400	Tb927.4.1710
ID=Tb427_040019500.1:CDS:1::Chr4_core_Tb427v10:359396-360446(-)	Tb927.4.1720:mRNA-p1	99.713	349	1	0	1	349	1	349	0	721	349	349	1	Tb427_040019500	Tb927.4.1720
ID=Tb427_040019600.1:CDS:1::Chr4_core_Tb427v10:361107-361587(-)	Tb927.4.1730:mRNA-p1	100	159	0	0	1	159	1	159	2.4e-110	309	159	159	1	Tb427_040019600	Tb927.4.1730
ID=Tb427_040019700.1:CDS:1::Chr4_core_Tb427v10:362609-363878(-)	Tb927.4.1740:mRNA-p1	100	422	0	0	1	422	1	422	0	874	422	422	1	Tb427_040019700	Tb927.4.1740
ID=Tb427_040019800.1:CDS:1::Chr4_core_Tb427v10:364431-365238(-)	Tb927.4.1750:mRNA-p1	99.257	269	1	1	1	268	1	269	0	545	268	269	0.996	Tb427_040019800	Tb927.4.1750
ID=Tb427_040019900.1:CDS:1::Chr4_core_Tb427v10:366040-366514(-)	Tb927.4.1760:mRNA-p1	99.363	157	1	0	1	157	1	157	7.49e-113	315	157	157	1	Tb427_040019900	Tb927.4.1760
ID=Tb427_040020000.1:CDS:1::Chr4_core_Tb427v10:367000-367237(-)	Tb927.4.1770:mRNA-p1	100	78	0	0	1	78	1	78	1.9e-53	159	78	78	1	Tb427_040020000	Tb927.4.1770
ID=Tb427_040020100.1:CDS:1::Chr4_core_Tb427v10:367937-369080(-)	Tb927.4.1780:mRNA-p1	99.737	380	1	0	1	380	1	380	0	789	380	380	1	Tb427_040020100	Tb927.4.1780
ID=Tb427_040020200.1:CDS:1::Chr4_core_Tb427v10:369358-370648(-)	Tb927.4.1790:mRNA-p1	100	429	0	0	1	429	1	429	0	882	429	429	1	Tb427_040020200	Tb927.4.1790
ID=Tb427_040020300.1:CDS:1::Chr4_core_Tb427v10:371012-372302(-)	Tb927.4.1790:mRNA-p1	100	429	0	0	1	429	1	429	0	882	429	429	1	Tb427_040020300	Tb927.4.1790
ID=Tb427_040020400.1:CDS:1::Chr4_core_Tb427v10:373372-373717(-)	Tb927.4.1810:mRNA-p1	100	114	0	0	1	114	1	114	6.72e-82	233	114	114	1	Tb427_040020400	Tb927.4.1810
ID=Tb427_040020500.1:CDS:1::Chr4_core_Tb427v10:374089-376057(-)	Tb927.4.1820:mRNA-p1	99.389	655	4	0	1	655	1	655	0	1334	655	655	1	Tb427_040020500	Tb927.4.1820
ID=Tb427_040020600.1:CDS:1::Chr4_core_Tb427v10:376535-376844(-)	Tb927.4.1830:mRNA-p1	99.02	102	1	0	1	102	1	102	1.3e-70	204	102	102	1	Tb427_040020600	Tb927.4.1830
ID=Tb427_040020700.1:CDS:1::Chr4_core_Tb427v10:380328-382650(-)	Tb927.4.1840:mRNA-p1	99.741	773	2	0	1	773	1	773	0	1607	773	773	1	Tb427_040020700	Tb927.4.1840
ID=Tb427_040020800.1:CDS:1::Chr4_core_Tb427v10:383501-385238(-)	Tb927.4.1850:mRNA-p1	99.827	578	1	0	1	578	1	578	0	1194	578	578	1	Tb427_040020800	Tb927.4.1850
ID=Tb427_040020900.1:CDS:1::Chr4_core_Tb427v10:385939-386443(-)	Tb927.4.1860:mRNA-p1	100	167	0	0	1	167	1	167	3.02e-123	342	167	167	1	Tb427_040020900	Tb927.4.1860
ID=Tb427_040021000.1:CDS:1::Chr4_core_Tb427v10:389126-390407(-)	Tb927.4.1870:mRNA-p1	98.122	426	8	0	1	426	1	426	0	869	426	426	1	Tb427_040021000	Tb927.4.1870
ID=Tb427_040021100.1:CDS:1::Chr4_core_Tb427v10:393910-394831(-)	Tb927.4.1880:mRNA-p1	99.673	306	1	0	1	306	1	306	0	607	306	306	1	Tb427_040021100	Tb927.4.1880
ID=Tb427_040021200.1:CDS:1::Chr4_core_Tb427v10:395553-396228(-)	Tb927.4.1890:mRNA-p1	100	224	0	0	1	224	1	224	9.88e-165	452	224	224	1	Tb427_040021200	Tb927.4.1890
ID=Tb427_040021300.1:CDS:1::Chr4_core_Tb427v10:396940-398083(-)	Tb927.4.1900:mRNA-p1	99.474	380	1	1	1	380	1	379	0	768	380	379	1.003	Tb427_040021300	Tb927.4.1900
ID=Tb427_040021400.1:CDS:1::Chr4_core_Tb427v10:406506-407235(-)	Tb927.4.1910:mRNA-p1	99.177	243	1	1	1	242	1	243	4.09e-174	477	242	243	0.996	Tb427_040021400	Tb927.4.1910
ID=Tb427_040021500.1:CDS:1::Chr4_core_Tb427v10:408010-410071(-)	Tb927.4.1920:mRNA-p1	99.417	686	4	0	1	686	1	686	0	1415	686	686	1	Tb427_040021500	Tb927.4.1920
ID=Tb427_040021600.1:CDS:1::Chr4_core_Tb427v10:411176-411995(-)	Tb927.4.1930:mRNA-p1	99.632	272	1	0	1	272	1	272	0	556	272	272	1	Tb427_040021600	Tb927.4.1930
ID=Tb427_040021700.1:CDS:1::Chr4_core_Tb427v10:412586-414032(-)	Tb927.4.1940:mRNA-p1	100	481	0	0	1	481	1	481	0	999	481	481	1	Tb427_040021700	Tb927.4.1940
ID=Tb427_040021800.1:CDS:1::Chr4_core_Tb427v10:414475-416308(-)	Tb927.4.1950:mRNA-p1	99.344	610	4	0	1	610	1	610	0	1265	610	610	1	Tb427_040021800	Tb927.4.1950
ID=Tb427_040021900.1:CDS:1::Chr4_core_Tb427v10:416679-417723(-)	Tb927.4.1960:mRNA-p1	98.271	347	6	0	1	347	1	347	0	706	347	347	1	Tb427_040021900	Tb927.4.1960
ID=Tb427_040022000.1:CDS:1::Chr4_core_Tb427v10:418082-419768(-)	Tb927.4.1970:mRNA-p1	99.287	561	4	0	1	561	1	561	0	1154	561	561	1	Tb427_040022000	Tb927.4.1970
ID=Tb427_040022100.1:CDS:1::Chr4_core_Tb427v10:420657-423204(-)	Tb927.4.1980:mRNA-p1	98.939	848	9	0	1	848	1	848	0	1727	848	848	1	Tb427_040022100	Tb927.4.1980
ID=Tb427_040022200.1:CDS:1::Chr4_core_Tb427v10:423463-425344(-)	Tb927.4.1990:mRNA-p1	99.521	626	3	0	1	626	1	626	0	1292	626	626	1	Tb427_040022200	Tb927.4.1990
ID=Tb427_040022300.1:CDS:1::Chr4_core_Tb427v10:426084-427509(-)	Tb927.4.2000:mRNA-p1	100	474	0	0	1	474	1	474	0	962	474	474	1	Tb427_040022300	Tb927.4.2000
ID=Tb427_040022400.1:CDS:1::Chr4_core_Tb427v10:428244-428526(-)	Tb927.4.2010:mRNA-p1	97.849	93	2	0	1	93	1	93	2.01e-63	185	93	93	1	Tb427_040022400	Tb927.4.2010
ID=Tb427_040022500.1:CDS:1::Chr4_core_Tb427v10:428910-430191(-)	Tb927.4.2020:mRNA-p1	99.765	426	1	0	1	426	1	426	0	877	426	426	1	Tb427_040022500	Tb927.4.2020
ID=Tb427_040022600.1:CDS:1::Chr4_core_Tb427v10:431187-431841(-)	Tb927.4.2030:mRNA-p1	100	217	0	0	1	217	1	217	9.63e-152	419	217	217	1	Tb427_040022600	Tb927.4.2030
ID=Tb427_040022700.1:CDS:1::Chr4_core_Tb427v10:433423-433996(-)	Tb927.4.2040:mRNA-p1	100	190	0	0	1	190	1	190	1.5e-132	368	190	190	1	Tb427_040022700	Tb927.4.2040
ID=Tb427_040022800.1:CDS:1::Chr4_core_Tb427v10:434449-434854(-)	Tb927.4.2050:mRNA-p1	99.254	134	1	0	1	134	1	134	1.51e-95	270	134	134	1	Tb427_040022800	Tb927.4.2050
ID=Tb427_040022900.1:CDS:1::Chr4_core_Tb427v10:435230-436991(-)	Tb927.4.2060:mRNA-p1	100	586	0	0	1	586	1	586	0	1191	586	586	1	Tb427_040022900	Tb927.4.2060
ID=Tb427_040023000.1:CDS:1::Chr4_core_Tb427v10:437988-441183(-)	Tb927.4.2070:mRNA-p1	88.811	858	72	1	1	834	2747	3604	0	1465	1064	4455	0.239	Tb427_040023000	Tb927.4.2070
ID=Tb427_040023100.1:CDS:1::Chr4_core_Tb427v10:441217-454798(-)	Tb927.4.2070:mRNA-p1	71.35	4363	830	48	1	4081	1	4225	0	5433	4526	4455	1.016	Tb427_040023100	Tb927.4.2070
ID=Tb427_040023200.1:CDS:1::Chr4_core_Tb427v10:456787-459508(-)	Tb927.4.2080:mRNA-p1	99.89	906	1	0	1	906	1	906	0	1834	906	906	1	Tb427_040023200	Tb927.4.2080
ID=Tb427_040023300.1:CDS:1::Chr4_core_Tb427v10:464733-465249(+)	Tb927.4.2090:mRNA-p1	95.906	171	7	0	1	171	1	171	3.02e-121	338	171	171	1	Tb427_040023300	Tb927.4.2090
ID=Tb427_040023400.1:CDS:1::Chr4_core_Tb427v10:467909-468371(+)	Tb927.4.2100:mRNA-p1	99.346	153	1	0	1	153	1	153	1.51e-113	317	153	153	1	Tb427_040023400	Tb927.4.2100
ID=Tb427_040023500.1:CDS:1::Chr4_core_Tb427v10:471113-472058(+)	Tb927.4.2110:mRNA-p1	100	314	0	0	1	314	1	314	0	649	314	314	1	Tb427_040023500	Tb927.4.2110
ID=Tb427_040023600.1:CDS:1::Chr4_core_Tb427v10:474770-475997(+)	Tb927.4.2120:mRNA-p1	99.755	408	1	0	1	408	1	408	0	841	408	408	1	Tb427_040023600	Tb927.4.2120
ID=Tb427_040023700.1:CDS:1::Chr4_core_Tb427v10:476323-477280(+)	Tb927.4.2130:mRNA-p1	99.057	318	3	0	1	318	1	318	0	640	318	318	1	Tb427_040023700	Tb927.4.2130
ID=Tb427_040023800.1:CDS:1::Chr4_core_Tb427v10:477653-480656(+)	Tb927.4.2140:mRNA-p1	99.9	1000	1	0	1	1000	1	1000	0	2016	1000	1000	1	Tb427_040023800	Tb927.4.2140
ID=Tb427_040023900.1:CDS:1::Chr4_core_Tb427v10:481236-481761(+)	Tb927.4.2150:mRNA-p1	99.425	174	1	0	1	174	1	174	1.88e-127	353	174	174	1	Tb427_040023900	Tb927.4.2150
ID=Tb427_040024000.1:CDS:1::Chr4_core_Tb427v10:482139-482541(+)	Tb927.4.2160:mRNA-p1	99.248	133	1	0	1	133	1	133	1.76e-94	267	133	133	1	Tb427_040024000	Tb927.4.2160
ID=Tb427_040024100.1:CDS:1::Chr4_core_Tb427v10:483279-483675(+)	Tb927.4.2170:mRNA-p1	99.237	131	1	0	1	131	1	131	6.48e-97	273	131	131	1	Tb427_040024100	Tb927.4.2170
ID=Tb427_040024200.1:CDS:1::Chr4_core_Tb427v10:484867-485317(+)	Tb927.4.2180:mRNA-p1	100	149	0	0	1	149	1	149	1.24e-107	301	149	149	1	Tb427_040024200	Tb927.4.2180
ID=Tb427_040024300.1:CDS:1::Chr4_core_Tb427v10:487819-489595(+)	Tb927.4.2190:mRNA-p1	99.323	591	4	0	1	591	1	591	0	1205	591	591	1	Tb427_040024300	Tb927.4.2190
ID=Tb427_040024400.1:CDS:1::Chr4_core_Tb427v10:490674-495690(+)	Tb927.4.2200:mRNA-p1	99.641	1671	6	0	1	1671	1	1671	0	3422	1671	1671	1	Tb427_040024400	Tb927.4.2200
ID=Tb427_040024500.1:CDS:1::Chr4_core_Tb427v10:496398-496878(+)	Tb927.4.2210:mRNA-p1	99.371	159	1	0	1	159	1	159	2.49e-119	332	159	159	1	Tb427_040024500	Tb927.4.2210
ID=Tb427_040024600.1:CDS:1::Chr4_core_Tb427v10:498903-501021(+)	Tb927.4.2220:mRNA-p1	100	705	0	0	1	705	1	705	0	1464	705	705	1	Tb427_040024600	Tb927.4.2220
ID=Tb427_040024700.1:CDS:1::Chr4_core_Tb427v10:503598-505128(+)	Tb927.4.2230:mRNA-p1	99.607	509	2	0	1	509	1	509	0	1048	509	509	1	Tb427_040024700	Tb927.4.2230
ID=Tb427_040024800.1:CDS:1::Chr4_core_Tb427v10:505637-506810(+)	Tb927.4.2240:mRNA-p1	98.462	390	6	0	1	390	1	390	0	793	390	390	1	Tb427_040024800	Tb927.4.2240
ID=Tb427_040024900.1:CDS:1::Chr4_core_Tb427v10:507691-508693(+)	Tb927.4.2250:mRNA-p1	99.7	333	1	0	1	333	1	333	0	687	333	333	1	Tb427_040024900	Tb927.4.2250
ID=Tb427_040025000.1:CDS:1::Chr4_core_Tb427v10:509525-510074(+)	Tb927.4.2260:mRNA-p1	100	182	0	0	1	182	1	182	5.54e-133	368	182	182	1	Tb427_040025000	Tb927.4.2260
ID=Tb427_040025100.1:CDS:1::Chr4_core_Tb427v10:511723-512293(+)	Tb927.4.2265:mRNA-p1	96.825	189	4	2	1	189	1	187	1.89e-134	372	189	187	1.011	Tb427_040025100	Tb927.4.2265
ID=Tb427_040025200.1:CDS:1::Chr4_core_Tb427v10:516087-517014(+)	Tb927.4.2270:mRNA-p1	98.718	312	0	1	1	308	1	312	0	627	308	312	0.987	Tb427_040025200	Tb927.4.2270
ID=Tb427_040025300.1:CDS:1::Chr4_core_Tb427v10:517461-518604(+)	Tb927.4.2280:mRNA-p1	99.215	382	1	1	1	380	1	382	0	758	380	382	0.995	Tb427_040025300	Tb927.4.2280
ID=Tb427_040025400.1:CDS:1::Chr4_core_Tb427v10:519458-521117(+)	Tb927.4.2290:mRNA-p1	99.819	552	1	0	1	552	1	552	0	1123	552	552	1	Tb427_040025400	Tb927.4.2290
ID=Tb427_040025500.1:CDS:1::Chr4_core_Tb427v10:521915-524036(+)	Tb927.4.2300:mRNA-p1	99.858	706	1	0	1	706	1	706	0	1455	706	706	1	Tb427_040025500	Tb927.4.2300
ID=Tb427_040025600.1:CDS:1::Chr4_core_Tb427v10:525408-527412(+)	Tb927.4.2310:mRNA-p1	99.55	667	3	0	1	667	1	667	0	1381	667	667	1	Tb427_040025600	Tb927.4.2310
ID=Tb427_040025700.1:CDS:1::Chr4_core_Tb427v10:528809-529244(+)	Tb927.4.2320:mRNA-p1	100	144	0	0	1	144	1	144	1.92e-105	295	144	144	1	Tb427_040025700	Tb927.4.2320
ID=Tb427_040025800.1:CDS:1::Chr4_core_Tb427v10:530320-530563(+)	Tb927.4.2330:mRNA-p1	100	80	0	0	1	80	1	80	4e-56	166	80	80	1	Tb427_040025800	Tb927.4.2330
ID=Tb427_040025900.1:CDS:1::Chr4_core_Tb427v10:531075-532614(+)	Tb927.4.2340:mRNA-p1	99.805	512	1	0	1	512	1	512	0	1059	512	512	1	Tb427_040025900	Tb927.4.2340
ID=Tb427_040026000.1:CDS:1::Chr4_core_Tb427v10:533052-534015(+)	Tb927.4.2350:mRNA-p1	99.062	320	3	0	1	320	1	320	0	639	320	320	1	Tb427_040026000	Tb927.4.2350
ID=Tb427_040026100.1:CDS:1::Chr4_core_Tb427v10:534410-535373(+)	Tb927.4.2360:mRNA-p1	99.062	320	3	0	1	320	1	320	0	661	320	320	1	Tb427_040026100	Tb927.4.2360
ID=Tb427_040026200.1:CDS:1::Chr4_core_Tb427v10:535864-537583(+)	Tb927.4.2370:mRNA-p1	99.65	572	2	0	1	572	1	572	0	1170	572	572	1	Tb427_040026200	Tb927.4.2370
ID=Tb427_040026300.1:CDS:1::Chr4_core_Tb427v10:538038-539913(+)	Tb927.4.2380:mRNA-p1	99.519	624	3	0	1	624	1	624	0	1288	624	624	1	Tb427_040026300	Tb927.4.2380
ID=Tb427_040026400.1:CDS:1::Chr4_core_Tb427v10:540772-543001(+)	Tb927.4.2390:mRNA-p1	99.596	742	3	0	1	742	1	742	0	1540	742	742	1	Tb427_040026400	Tb927.4.2390
ID=Tb427_040026500.1:CDS:1::Chr4_core_Tb427v10:543402-547806(+)	Tb927.4.2400:mRNA-p1	99.455	1467	8	0	1	1467	1	1467	0	3009	1467	1467	1	Tb427_040026500	Tb927.4.2400
ID=Tb427_040026600.1:CDS:1::Chr4_core_Tb427v10:548812-552259(+)	Tb927.4.2410:mRNA-p1	99.739	1148	3	0	1	1148	1	1148	0	2380	1148	1148	1	Tb427_040026600	Tb927.4.2410
ID=Tb427_040026700.1:CDS:1::Chr4_core_Tb427v10:554898-555321(+)	Tb927.4.2420:mRNA-p1	100	140	0	0	1	140	1	140	7.37e-101	283	140	140	1	Tb427_040026700	Tb927.4.2420
ID=Tb427_040026800.1:CDS:1::Chr4_core_Tb427v10:556065-558030(+)	Tb927.4.2430:mRNA-p1	100	654	0	0	1	654	1	654	0	1368	654	654	1	Tb427_040026800	Tb927.4.2430
ID=Tb427_040026900.1:CDS:1::Chr4_core_Tb427v10:559017-560172(+)	Tb927.4.2440:mRNA-p1	98.958	384	4	0	1	384	1	384	0	797	384	384	1	Tb427_040026900	Tb927.4.2440
ID=Tb427_040027000.1:CDS:1::Chr4_core_Tb427v10:561045-562287(+)	Tb927.4.2450:mRNA-p1	99.274	413	3	0	1	413	1	413	0	836	413	413	1	Tb427_040027000	Tb927.4.2450
ID=Tb427_040027100.1:CDS:1::Chr4_core_Tb427v10:563659-567520(+)	Tb927.4.2460:mRNA-p1	99.767	1286	3	0	1	1286	1	1286	0	2639	1286	1286	1	Tb427_040027100	Tb927.4.2460
ID=Tb427_040027200.1:CDS:1::Chr4_core_Tb427v10:570501-574536(+)	Tb927.4.2470:mRNA-p1	99.33	1344	9	0	1	1344	1	1344	0	2736	1344	1344	1	Tb427_040027200	Tb927.4.2470
ID=Tb427_040027300.1:CDS:1::Chr4_core_Tb427v10:574908-576357(+)	Tb927.4.2480:mRNA-p1	99.378	482	3	0	1	482	1	482	0	995	482	482	1	Tb427_040027300	Tb927.4.2480
ID=Tb427_040027400.1:CDS:1::Chr4_core_Tb427v10:577138-578491(+)	Tb927.4.2490:mRNA-p1	99.333	450	3	0	1	450	1	450	0	914	450	450	1	Tb427_040027400	Tb927.4.2490
ID=Tb427_040027500.1:CDS:1::Chr4_core_Tb427v10:580052-583079(+)	Tb927.4.2500:mRNA-p1	99.702	1008	3	0	1	1008	1	1008	0	2092	1008	1008	1	Tb427_040027500	Tb927.4.2500
ID=Tb427_040027600.1:CDS:1::Chr4_core_Tb427v10:586089-590601(+)	Tb927.4.2510:mRNA-p1	99.335	1503	10	0	1	1503	1	1503	0	3039	1503	1503	1	Tb427_040027600	Tb927.4.2510
ID=Tb427_040027700.1:CDS:1::Chr4_core_Tb427v10:590821-591556(+)	Tb927.4.2520:mRNA-p1	99.18	244	2	0	1	244	1	244	0	505	244	244	1	Tb427_040027700	Tb927.4.2520
ID=Tb427_040027800.1:CDS:1::Chr4_core_Tb427v10:592039-592516(+)	Tb927.4.2530:mRNA-p1	99.367	158	1	0	1	158	1	158	3.68e-111	311	158	158	1	Tb427_040027800	Tb927.4.2530
ID=Tb427_040027900.1:CDS:1::Chr4_core_Tb427v10:594406-594643(+)	Tb927.4.2540:mRNA-p1	100	78	0	0	1	78	1	78	4.5e-54	160	78	78	1	Tb427_040027900	Tb927.4.2540
ID=Tb427_040028000.1:CDS:1::Chr4_core_Tb427v10:595444-596353(+)	Tb927.4.2550:mRNA-p1	99.669	302	1	0	1	302	1	302	0	627	302	302	1	Tb427_040028000	Tb927.4.2550
ID=Tb427_040028100.1:CDS:1::Chr4_core_Tb427v10:596820-598740(+)	Tb927.4.2560:mRNA-p1	99.374	639	4	0	1	639	1	639	0	1331	639	639	1	Tb427_040028100	Tb927.4.2560
ID=Tb427_040028200.1:CDS:1::Chr4_core_Tb427v10:599852-601193(+)	Tb927.4.2570:mRNA-p1	99.327	446	3	0	1	446	1	446	0	917	446	446	1	Tb427_040028200	Tb927.4.2570
ID=Tb427_040028300.1:CDS:1::Chr4_core_Tb427v10:601828-604846(+)	Tb927.4.2580:mRNA-p1	99.105	1006	8	1	1	1005	1	1006	0	2052	1005	1006	0.999	Tb427_040028300	Tb927.4.2580
ID=Tb427_040028400.1:CDS:1::Chr4_core_Tb427v10:605630-607427(+)	Tb927.4.2590:mRNA-p1	99.498	598	3	0	1	598	1	598	0	1222	598	598	1	Tb427_040028400	Tb927.4.2590
ID=Tb427_040028500.1:CDS:1::Chr4_core_Tb427v10:611223-616110(+)	Tb927.4.2600:mRNA-p1	99.693	1628	5	0	1	1628	1	1628	0	3367	1628	1628	1	Tb427_040028500	Tb927.4.2600
ID=Tb427_040028700.1:CDS:1::Chr4_core_Tb427v10:617440-618172(+)	Tb927.4.2620:mRNA-p1	100	243	0	0	1	243	1	243	3.26e-178	488	243	243	1	Tb427_040028700	Tb927.4.2620
ID=Tb427_040028800.1:CDS:1::Chr4_core_Tb427v10:618897-621429(+)	Tb927.4.2630:mRNA-p1	99.881	843	1	0	1	843	1	843	0	1735	843	843	1	Tb427_040028800	Tb927.4.2630
ID=Tb427_040028900.1:CDS:1::Chr4_core_Tb427v10:622071-625902(+)	Tb927.4.2640:mRNA-p1	98.668	1276	15	1	1	1276	1	1274	0	2589	1276	1274	1.002	Tb427_040028900	Tb927.4.2640
ID=Tb427_040029000.1:CDS:1::Chr4_core_Tb427v10:626798-628427(+)	Tb927.4.2650:mRNA-p1	100	542	0	0	1	542	1	542	0	1123	542	542	1	Tb427_040029000	Tb927.4.2650
ID=Tb427_040029100.1:CDS:1::Chr4_core_Tb427v10:630717-631026(+)	Tb927.4.2660:mRNA-p1	100	102	0	0	1	102	1	102	2.09e-74	214	102	102	1	Tb427_040029100	Tb927.4.2660
ID=Tb427_040029200.1:CDS:1::Chr4_core_Tb427v10:631570-632239(+)	Tb927.4.2670:mRNA-p1	100	222	0	0	1	222	1	222	7.22e-168	459	222	222	1	Tb427_040029200	Tb927.4.2670
ID=Tb427_040029300.1:CDS:1::Chr4_core_Tb427v10:632893-635029(+)	Tb927.4.2680:mRNA-p1	99.719	711	2	0	1	711	1	711	0	1470	711	711	1	Tb427_040029300	Tb927.4.2680
ID=Tb427_040029400.1:CDS:1::Chr4_core_Tb427v10:636915-638211(+)	Tb927.4.2700:mRNA-p1	99.536	431	2	0	1	431	1	431	0	890	431	431	1	Tb427_040029400	Tb927.4.2700
ID=Tb427_040029500.1:CDS:1::Chr4_core_Tb427v10:639221-639713(+)	Tb927.4.2710:mRNA-p1	99.387	163	1	0	1	163	1	163	3.39e-121	337	163	163	1	Tb427_040029500	Tb927.4.2710
ID=Tb427_040029600.1:CDS:1::Chr4_core_Tb427v10:640632-642852(+)	Tb927.4.2720:mRNA-p1	99.594	739	3	0	1	739	1	739	0	1536	739	739	1	Tb427_040029600	Tb927.4.2720
ID=Tb427_040029700.1:CDS:1::Chr4_core_Tb427v10:643403-645815(+)	Tb927.4.2730:mRNA-p1	99.377	803	5	0	1	803	1	803	0	1665	803	803	1	Tb427_040029700	Tb927.4.2730
ID=Tb427_040029800.1:CDS:1::Chr4_core_Tb427v10:647154-647607(+)	Tb927.4.2740:mRNA-p1	100	150	0	0	1	150	1	150	3.03e-109	305	150	150	1	Tb427_040029800	Tb927.4.2740
ID=Tb427_040029900.1:CDS:1::Chr4_core_Tb427v10:650504-651404(+)	Tb927.4.2750:mRNA-p1	98.997	299	3	0	1	299	1	299	0	599	299	299	1	Tb427_040029900	Tb927.4.2750
ID=Tb427_040030000.1:CDS:1::Chr4_core_Tb427v10:655543-657562(+)	Tb927.4.2760:mRNA-p1	99.256	672	5	0	1	672	1	672	0	1387	672	672	1	Tb427_040030000	Tb927.4.2760
ID=Tb427_040030100.1:CDS:1::Chr4_core_Tb427v10:658398-659424(+)	Tb927.4.2770:mRNA-p1	97.947	341	7	0	1	341	1	341	0	673	341	341	1	Tb427_040030100	Tb927.4.2770
ID=Tb427_040030200.1:CDS:1::Chr4_core_Tb427v10:660063-662439(+)	Tb927.4.2780:mRNA-p1	97.977	791	15	1	1	791	1	790	0	1586	791	790	1.001	Tb427_040030200	Tb927.4.2780
ID=Tb427_040030300.1:CDS:1::Chr4_core_Tb427v10:662867-664577(+)	Tb927.4.2790:mRNA-p1	99.824	569	1	0	1	569	1	569	0	1177	569	569	1	Tb427_040030300	Tb927.4.2790
ID=Tb427_040030400.1:CDS:1::Chr4_core_Tb427v10:665102-666563(+)	Tb927.4.2800:mRNA-p1	99.383	486	3	0	1	486	1	486	0	1003	486	486	1	Tb427_040030400	Tb927.4.2800
ID=Tb427_040030600.1:CDS:1::Chr4_core_Tb427v10:669512-672521(+)	Tb927.4.2820:mRNA-p1	99.401	1002	5	1	1	1002	1	1001	0	2034	1002	1001	1.001	Tb427_040030600	Tb927.4.2820
ID=Tb427_040030700.1:CDS:1::Chr4_core_Tb427v10:673483-674179(+)	Tb927.4.2830:mRNA-p1	100	231	0	0	1	231	1	231	3.63e-175	479	231	231	1	Tb427_040030700	Tb927.4.2830
ID=Tb427_040030800.1:CDS:1::Chr4_core_Tb427v10:674520-675270(+)	Tb927.4.2840:mRNA-p1	100	249	0	0	1	249	1	249	0	524	249	249	1	Tb427_040030800	Tb927.4.2840
ID=Tb427_040030900.1:CDS:1::Chr4_core_Tb427v10:676590-678636(+)	Tb927.4.2850:mRNA-p1	97.797	681	15	0	1	681	1	681	0	1353	681	681	1	Tb427_040030900	Tb927.4.2850
ID=Tb427_040031000.1:CDS:1::Chr4_core_Tb427v10:679287-680331(+)	Tb927.4.2860:mRNA-p1	99.424	347	2	0	1	347	1	347	0	712	347	347	1	Tb427_040031000	Tb927.4.2860
ID=Tb427_040031100.1:CDS:1::Chr4_core_Tb427v10:680748-681600(+)	Tb927.4.2870:mRNA-p1	98.94	283	3	0	1	283	1	283	0	558	283	283	1	Tb427_040031100	Tb927.4.2870
ID=Tb427_040031200.1:CDS:1::Chr4_core_Tb427v10:682349-688562(+)	Tb927.4.2880:mRNA-p1	99.565	2070	9	0	1	2070	1	2070	0	4247	2070	2070	1	Tb427_040031200	Tb927.4.2880
ID=Tb427_040031300.1:CDS:1::Chr4_core_Tb427v10:689370-691266(+)	Tb927.4.2890:mRNA-p1	99.683	631	2	0	1	631	1	631	0	1295	631	631	1	Tb427_040031300	Tb927.4.2890
ID=Tb427_040031400.1:CDS:1::Chr4_core_Tb427v10:692191-694948(+)	Tb927.4.2900:mRNA-p1	99.237	918	7	0	1	918	1	918	0	1879	918	918	1	Tb427_040031400	Tb927.4.2900
ID=Tb427_040031500.1:CDS:1::Chr4_core_Tb427v10:695705-697460(+)	Tb927.4.2910:mRNA-p1	99.658	584	2	0	1	584	1	584	0	1202	584	584	1	Tb427_040031500	Tb927.4.2910
ID=Tb427_040031600.1:CDS:1::Chr4_core_Tb427v10:698842-701743(+)	Tb927.4.2920:mRNA-p1	100	966	0	0	1	966	1	966	0	1993	966	966	1	Tb427_040031600	Tb927.4.2920
ID=Tb427_040031700.1:CDS:1::Chr4_core_Tb427v10:702675-703491(+)	Tb927.4.2930:mRNA-p1	99.262	271	2	0	1	271	1	271	0	556	271	271	1	Tb427_040031700	Tb927.4.2930
ID=Tb427_040031800.1:CDS:1::Chr4_core_Tb427v10:704203-704302(+)	Tb927.4.2935:mRNA-p1	100	32	0	0	1	32	1	32	6.89e-17	63.5	32	32	1	Tb427_040031800	Tb927.4.2935
ID=Tb427_040031900.1:CDS:1::Chr4_core_Tb427v10:705227-706214(+)	Tb11.v5.0972.1-p1	99.695	328	1	0	1	328	1	328	0	672	328	328	1	Tb427_040031900	Tb11.v5.0972.1-p1
ID=Tb427_040032000.1:CDS:1::Chr4_core_Tb427v10:706530-709407(+)	Tb927.4.2950:mRNA-p1	99.582	958	4	0	1	958	1	958	0	1977	958	958	1	Tb427_040032000	Tb927.4.2950
ID=Tb427_040032100.1:CDS:1::Chr4_core_Tb427v10:710791-711157(+)	Tb927.4.2960:mRNA-p1	99.174	121	1	0	1	121	1	121	4.32e-84	239	121	121	1	Tb427_040032100	Tb927.4.2960
ID=Tb427_040032200.1:CDS:1::Chr4_core_Tb427v10:712072-713074(+)	Tb11.v5.0970.1-p1	98.806	335	2	1	1	333	1	335	0	672	333	335	0.994	Tb427_040032200	Tb11.v5.0970.1-p1
ID=Tb427_040032300.1:CDS:1::Chr4_core_Tb427v10:714060-714885(+)	Tb11.v5.0969.1-p1	98.54	274	4	0	1	274	1	274	0	550	274	274	1	Tb427_040032300	Tb11.v5.0969.1-p1
ID=Tb427_040032400.1:CDS:1::Chr4_core_Tb427v10:715265-719135(+)	Tb11.v5.0968.1-p1	99.535	1289	6	0	1	1289	1	1289	0	2674	1289	1289	1	Tb427_040032400	Tb11.v5.0968.1-p1
ID=Tb427_040032500.1:CDS:1::Chr4_core_Tb427v10:719687-720992(+)	Tb11.v5.0967.1-p1	99.309	434	3	0	1	434	1	434	0	892	434	434	1	Tb427_040032500	Tb11.v5.0967.1-p1
ID=Tb427_040032600.1:CDS:1::Chr4_core_Tb427v10:721587-722202(+)	Tb11.v5.0966.1-p1	99.02	204	2	0	1	204	1	204	7.89e-153	420	204	204	1	Tb427_040032600	Tb11.v5.0966.1-p1
ID=Tb427_040032700.1:CDS:1::Chr4_core_Tb427v10:722604-726927(+)	Tb927.4.3020:mRNA-p1	99.097	1440	13	0	1	1440	1	1440	0	2953	1440	1440	1	Tb427_040032700	Tb927.4.3020
ID=Tb427_040032800.1:CDS:1::Chr4_core_Tb427v10:727362-728778(+)	Tb927.4.3030:mRNA-p1	99.575	471	2	0	1	471	1	471	0	974	471	471	1	Tb427_040032800	Tb927.4.3030
ID=Tb427_040032900.1:CDS:1::Chr4_core_Tb427v10:729066-729684(+)	Tb927.4.3040:mRNA-p1	100	205	0	0	1	205	1	205	4.26e-154	423	205	205	1	Tb427_040032900	Tb927.4.3040
ID=Tb427_040033100.1:CDS:1::Chr4_core_Tb427v10:734089-734536(+)	Tb927.4.3060:mRNA-p1	99.324	148	1	0	1	148	1	148	6.95e-96	271	148	148	1	Tb427_040033100	Tb927.4.3060
ID=Tb427_040033200.1:CDS:1::Chr4_core_Tb427v10:736418-737765(+)	Tb927.4.3070:mRNA-p1	99.554	448	2	0	1	448	1	448	0	928	448	448	1	Tb427_040033200	Tb927.4.3070
ID=Tb427_040033300.1:CDS:1::Chr4_core_Tb427v10:738327-738825(+)	Tb11.v5.0963.1-p1	99.394	165	1	0	1	165	1	165	1e-121	338	165	165	1	Tb427_040033300	Tb11.v5.0963.1-p1
ID=Tb427_040033400.1:CDS:1::Chr4_core_Tb427v10:739523-740222(+)	Tb11.v5.0962.1-p1	99.138	232	2	0	1	232	1	232	1.42e-174	478	232	232	1	Tb427_040033400	Tb11.v5.0962.1-p1
ID=Tb427_040033500.1:CDS:1::Chr4_core_Tb427v10:741240-742335(+)	Tb11.v5.0961.1-p1	99.451	364	2	0	1	364	1	364	0	720	364	364	1	Tb427_040033500	Tb11.v5.0961.1-p1
ID=Tb427_040033600.1:CDS:1::Chr4_core_Tb427v10:742654-743914(+)	Tb11.v5.0960.1-p1	100	419	0	0	1	419	1	419	0	865	419	419	1	Tb427_040033600	Tb11.v5.0960.1-p1
ID=Tb427_040033700.1:CDS:1::Chr4_core_Tb427v10:744481-747283(+)	Tb11.v5.0959.1-p1	98.928	933	10	0	1	933	1	933	0	1899	933	933	1	Tb427_040033700	Tb11.v5.0959.1-p1
ID=Tb427_040033800.1:CDS:1::Chr4_core_Tb427v10:748253-749081(+)	Tb927.4.3130:mRNA-p1	100	275	0	0	1	275	1	275	0	567	275	275	1	Tb427_040033800	Tb927.4.3130
ID=Tb427_040033900.1:CDS:1::Chr4_core_Tb427v10:749948-751343(+)	Tb927.4.3140:mRNA-p1	98.932	468	1	1	1	464	1	468	0	955	464	468	0.991	Tb427_040033900	Tb927.4.3140
ID=Tb427_040034000.1:CDS:1::Chr4_core_Tb427v10:751837-752869(+)	Tb927.4.3150:mRNA-p1	99.125	343	3	0	1	343	1	343	0	709	343	343	1	Tb427_040034000	Tb927.4.3150
ID=Tb427_040034100.1:CDS:1::Chr4_core_Tb427v10:753743-757472(+)	Tb927.4.3160:mRNA-p1	99.436	1242	7	0	1	1242	1	1242	0	2558	1242	1242	1	Tb427_040034100	Tb927.4.3160
ID=Tb427_040034200.1:CDS:1::Chr4_core_Tb427v10:759133-761824(+)	Tb927.4.3170:mRNA-p1	99.665	896	3	0	1	896	1	896	0	1844	896	896	1	Tb427_040034200	Tb927.4.3170
ID=Tb427_040034300.1:CDS:1::Chr4_core_Tb427v10:763343-763988(+)	Tb927.4.3180:mRNA-p1	99.07	215	1	1	1	214	1	215	1.19e-158	436	214	215	0.995	Tb427_040034300	Tb927.4.3180
ID=Tb427_040034400.1:CDS:1::Chr4_core_Tb427v10:764544-765207(+)	Tb927.4.3190:mRNA-p1	99.091	220	2	0	1	220	1	220	1.31e-163	449	220	220	1	Tb427_040034400	Tb927.4.3190
ID=Tb427_040035300.1:CDS:1::Chr4_core_Tb427v10:777517-778798(-)	Tb927.4.3290:mRNA-p1	96.009	426	17	0	1	426	1	426	0	848	426	426	1	Tb427_040035300	Tb927.4.3290
ID=Tb427_040035800.1:CDS:1::Chr4_core_Tb427v10:781582-783742(-)	Tb927.4.3300:mRNA-p1	99.583	719	3	0	1	719	1	719	0	1478	719	719	1	Tb427_040035800	Tb927.4.3300
ID=Tb427_040035900.1:CDS:1::Chr4_core_Tb427v10:784301-786323(-)	Tb927.4.3310:mRNA-p1	99.257	673	5	0	1	673	1	673	0	1382	673	673	1	Tb427_040035900	Tb927.4.3310
ID=Tb427_040036000.1:CDS:1::Chr4_core_Tb427v10:788462-789185(-)	Tb927.4.3320:mRNA-p1	100	240	0	0	1	240	1	240	4.86e-180	492	240	240	1	Tb427_040036000	Tb927.4.3320
ID=Tb427_040036100.1:CDS:1::Chr4_core_Tb427v10:790070-790622(-)	Tb927.4.3330:mRNA-p1	100	183	0	0	1	183	1	183	5.34e-135	373	183	183	1	Tb427_040036100	Tb927.4.3330
ID=Tb427_040036300.1:CDS:1::Chr4_core_Tb427v10:794040-795294(-)	Tb927.4.3350:mRNA-p1	99.76	417	1	0	1	417	1	417	0	869	417	417	1	Tb427_040036300	Tb927.4.3350
ID=Tb427_040036400.1:CDS:1::Chr4_core_Tb427v10:795744-797079(-)	Tb927.4.3360:mRNA-p1	98.874	444	5	0	1	444	1	444	0	910	444	444	1	Tb427_040036400	Tb927.4.3360
ID=Tb427_040036500.1:CDS:1::Chr4_core_Tb427v10:797548-798466(-)	Tb927.4.3370:mRNA-p1	99.672	305	1	0	1	305	1	305	0	616	305	305	1	Tb427_040036500	Tb927.4.3370
ID=Tb427_040036600.1:CDS:1::Chr4_core_Tb427v10:799145-802646(-)	Tb927.4.3380:mRNA-p1	99.743	1167	2	1	1	1166	1	1167	0	2426	1166	1167	0.999	Tb427_040036600	Tb927.4.3380
ID=Tb427_040036700.1:CDS:1::Chr4_core_Tb427v10:803140-805168(-)	Tb927.4.3390:mRNA-p1	100	675	0	0	1	675	1	675	0	1402	675	675	1	Tb427_040036700	Tb927.4.3390
ID=Tb427_040036800.1:CDS:1::Chr4_core_Tb427v10:805788-807606(-)	Tb927.4.3400:mRNA-p1	99.504	605	3	0	1	605	1	605	0	1231	605	605	1	Tb427_040036800	Tb927.4.3400
ID=Tb427_040037000.1:CDS:1::Chr4_core_Tb427v10:811452-813264(-)	Tb927.4.3420:mRNA-p1	99.502	603	3	0	1	603	1	603	0	1242	603	603	1	Tb427_040037000	Tb927.4.3420
ID=Tb427_040037100.1:CDS:1::Chr4_core_Tb427v10:814019-814349(-)	Tb927.4.3430:mRNA-p1	98.165	109	2	0	1	109	1	109	2.26e-77	222	109	109	1	Tb427_040037100	Tb927.4.3430
ID=Tb427_040037200.1:CDS:1::Chr4_core_Tb427v10:814982-816335(-)	Tb927.4.3440:mRNA-p1	100	450	0	0	1	450	1	450	0	919	450	450	1	Tb427_040037200	Tb927.4.3440
ID=Tb427_040037300.1:CDS:1::Chr4_core_Tb427v10:817044-817389(-)	Tb927.4.3450:mRNA-p1	100	114	0	0	1	114	1	114	3.07e-83	237	114	114	1	Tb427_040037300	Tb927.4.3450
ID=Tb427_040037400.1:CDS:1::Chr4_core_Tb427v10:817980-818484(-)	Tb927.4.3460:mRNA-p1	97.006	167	5	0	1	167	1	167	4.45e-121	337	167	167	1	Tb427_040037400	Tb927.4.3460
ID=Tb427_040037500.1:CDS:1::Chr4_core_Tb427v10:818938-820744(-)	Tb927.4.3470:mRNA-p1	99.834	601	1	0	1	601	1	601	0	1209	601	601	1	Tb427_040037500	Tb927.4.3470
ID=Tb427_040037600.1:CDS:1::Chr4_core_Tb427v10:821672-822224(-)	Tb927.4.3480:mRNA-p1	100	183	0	0	1	183	1	183	5.11e-129	358	183	183	1	Tb427_040037600	Tb927.4.3480
ID=Tb427_040037700.1:CDS:1::Chr4_core_Tb427v10:822462-822897(-)	Tb927.4.3490:mRNA-p1	100	144	0	0	1	144	1	144	3.47e-101	285	144	144	1	Tb427_040037700	Tb927.4.3490
ID=Tb427_040037800.1:CDS:1::Chr4_core_Tb427v10:823670-824201(-)	Tb927.4.3500:mRNA-p1	100	176	0	0	1	176	1	176	4.97e-128	355	176	176	1	Tb427_040037800	Tb927.4.3500
ID=Tb427_040037900.1:CDS:1::Chr4_core_Tb427v10:824436-824871(-)	Tb927.4.3490:mRNA-p1	100	144	0	0	1	144	1	144	3.47e-101	285	144	144	1	Tb427_040037900	Tb927.4.3490
ID=Tb427_040038000.1:CDS:1::Chr4_core_Tb427v10:825525-826062(-)	Tb927.4.3520:mRNA-p1	100	178	0	0	1	178	1	178	4.96e-129	358	178	178	1	Tb427_040038000	Tb927.4.3520
ID=Tb427_040038100.1:CDS:1::Chr4_core_Tb427v10:826379-828644(-)	Tb927.4.3530:mRNA-p1	99.204	754	6	0	1	754	1	754	0	1550	754	754	1	Tb427_040038100	Tb927.4.3530
ID=Tb427_040038200.1:CDS:1::Chr4_core_Tb427v10:829181-830321(-)	Tb927.4.3540:mRNA-p1	99.472	379	2	0	1	379	1	379	0	783	379	379	1	Tb427_040038200	Tb927.4.3540
ID=Tb427_040038300.1:CDS:1::Chr4_core_Tb427v10:830849-831518(-)	Tb927.4.3550:mRNA-p1	100	222	0	0	1	222	1	222	4.74e-164	450	222	222	1	Tb427_040038300	Tb927.4.3550
ID=Tb427_040038400.1:CDS:1::Chr4_core_Tb427v10:832672-833653(-)	Tb927.4.3560:mRNA-p1	99.387	326	2	0	1	326	1	326	0	667	326	326	1	Tb427_040038400	Tb927.4.3560
ID=Tb427_040038500.1:CDS:1::Chr4_core_Tb427v10:834204-834885(-)	Tb927.4.3590:mRNA-p1	100	226	0	0	1	226	1	226	1.51e-160	441	226	226	1	Tb427_040038500	Tb927.4.3590
ID=Tb427_040038600.1:CDS:1::Chr4_core_Tb427v10:835063-835375(-)	Tb927.4.3580:mRNA-p1	95.146	103	5	0	1	103	1	103	1.46e-58	174	103	103	1	Tb427_040038600	Tb927.4.3580
ID=Tb427_040038700.1:CDS:1::Chr4_core_Tb427v10:836260-836941(-)	Tb927.4.3590:mRNA-p1	100	226	0	0	1	226	1	226	1.51e-160	441	226	226	1	Tb427_040038700	Tb927.4.3590
ID=Tb427_040038800.1:CDS:1::Chr4_core_Tb427v10:837120-837432(-)	Tb927.4.3580:mRNA-p1	94.175	103	6	0	1	103	1	103	4.63e-58	172	103	103	1	Tb427_040038800	Tb927.4.3580
ID=Tb427_040038900.1:CDS:1::Chr4_core_Tb427v10:837696-838326(-)	Tb927.4.3610:mRNA-p1	99.043	209	2	0	1	209	1	209	1.3e-154	425	209	209	1	Tb427_040038900	Tb927.4.3610
ID=Tb427_040039000.1:CDS:1::Chr4_core_Tb427v10:840828-841713(-)	Tb927.4.3620:mRNA-p1	100	294	0	0	1	294	1	294	0	608	294	294	1	Tb427_040039000	Tb927.4.3620
ID=Tb427_040039100.1:CDS:1::Chr4_core_Tb427v10:842748-843633(-)	Tb927.4.3630:mRNA-p1	99.66	294	1	0	1	294	1	294	0	607	294	294	1	Tb427_040039100	Tb927.4.3630
ID=Tb427_040039200.1:CDS:1::Chr4_core_Tb427v10:844668-845553(-)	Tb927.4.3640:mRNA-p1	100	294	0	0	1	294	1	294	0	608	294	294	1	Tb427_040039200	Tb927.4.3640
ID=Tb427_040039300.1:CDS:1::Chr4_core_Tb427v10:845951-846461(-)	Tb927.4.3650:mRNA-p1	98.817	169	2	0	1	169	1	169	7.58e-123	342	169	169	1	Tb427_040039300	Tb927.4.3650
ID=Tb427_040039400.1:CDS:1::Chr4_core_Tb427v10:847322-848768(-)	Tb927.4.3660:mRNA-p1	99.584	481	2	0	1	481	1	481	0	994	481	481	1	Tb427_040039400	Tb927.4.3660
ID=Tb427_040039500.1:CDS:1::Chr4_core_Tb427v10:849139-850513(-)	Tb927.4.3670:mRNA-p1	99.125	457	4	0	1	457	1	457	0	934	457	457	1	Tb427_040039500	Tb927.4.3670
ID=Tb427_040039600.1:CDS:1::Chr4_core_Tb427v10:850852-851692(-)	Tb927.4.3680:mRNA-p1	100	279	0	0	1	279	1	279	0	575	279	279	1	Tb427_040039600	Tb927.4.3680
ID=Tb427_040039700.1:CDS:1::Chr4_core_Tb427v10:851932-853252(-)	Tb927.4.3690:mRNA-p1	99.772	439	1	0	1	439	1	439	0	907	439	439	1	Tb427_040039700	Tb927.4.3690
ID=Tb427_040039800.1:CDS:1::Chr4_core_Tb427v10:853565-856082(-)	Tb927.4.3700:mRNA-p1	99.642	838	3	0	1	838	1	838	0	1702	838	838	1	Tb427_040039800	Tb927.4.3700
ID=Tb427_040039900.1:CDS:1::Chr4_core_Tb427v10:856364-856874(-)	Tb927.4.3710:mRNA-p1	100	169	0	0	1	169	1	169	1.41e-120	336	169	169	1	Tb427_040039900	Tb927.4.3710
ID=Tb427_040040000.1:CDS:1::Chr4_core_Tb427v10:857170-857860(-)	Tb927.4.3720:mRNA-p1	99.127	229	2	0	1	229	1	229	6.67e-171	468	229	229	1	Tb427_040040000	Tb927.4.3720
ID=Tb427_040040100.1:CDS:1::Chr4_core_Tb427v10:858086-858599(-)	Tb927.4.3730:mRNA-p1	99.412	170	1	0	1	170	1	170	8.58e-126	349	170	170	1	Tb427_040040100	Tb927.4.3730
ID=Tb427_040040200.1:CDS:1::Chr4_core_Tb427v10:859141-864220(-)	Tb927.4.3740:mRNA-p1	98.759	1692	21	0	1	1692	1	1692	0	3247	1692	1692	1	Tb427_040040200	Tb927.4.3740
ID=Tb427_040040300.1:CDS:1::Chr4_core_Tb427v10:873919-879310(+)	Tb10.v4.0130:mRNA-p1	89.186	1757	190	0	1	1757	893	2649	0	3006	1796	3415	0.526	Tb427_040040300	Tb10.v4.0130
ID=Tb427_040040500.1:CDS:1::Chr4_core_Tb427v10:906120-907344(-)	Tb927.4.3760:mRNA-p1	96.088	409	6	2	1	407	1	401	0	815	407	401	1.015	Tb427_040040500	Tb927.4.3760
ID=Tb427_040040600.1:CDS:1::Chr4_core_Tb427v10:911123-912581(-)	Tb927.4.3770:mRNA-p1	100	485	0	0	1	485	1	485	0	1006	485	485	1	Tb427_040040600	Tb927.4.3770
ID=Tb427_040040700.1:CDS:1::Chr4_core_Tb427v10:913534-913942(-)	Tb927.4.3780:mRNA-p1	100	135	0	0	1	135	1	135	3.22e-98	276	135	135	1	Tb427_040040700	Tb927.4.3780
ID=Tb427_040040800.1:CDS:1::Chr4_core_Tb427v10:915062-916460(-)	Tb927.4.3790:mRNA-p1	99.57	465	2	0	1	465	1	465	0	967	465	465	1	Tb427_040040800	Tb927.4.3790
ID=Tb427_040040900.1:CDS:1::Chr4_core_Tb427v10:917983-918952(-)	Tb927.4.3800:mRNA-p1	99.379	322	2	0	1	322	1	322	0	657	322	322	1	Tb427_040040900	Tb927.4.3800
ID=Tb427_040041100.1:CDS:1::Chr4_core_Tb427v10:924216-925497(-)	Tb927.4.3820:mRNA-p1	100	426	0	0	1	426	1	426	0	868	426	426	1	Tb427_040041100	Tb927.4.3820
ID=Tb427_040041200.1:CDS:1::Chr4_core_Tb427v10:925653-926130(-)	Tb927.4.3830:mRNA-p1	100	158	0	0	1	158	1	158	3.78e-119	331	158	158	1	Tb427_040041200	Tb927.4.3830
ID=Tb427_040041300.1:CDS:1::Chr4_core_Tb427v10:926571-928311(-)	Tb927.4.3840:mRNA-p1	99.309	579	4	0	1	579	1	579	0	1189	579	579	1	Tb427_040041300	Tb927.4.3840
ID=Tb427_040041400.1:CDS:1::Chr4_core_Tb427v10:929236-930598(-)	Tb927.4.3850:mRNA-p1	99.558	453	2	0	1	453	1	453	0	933	453	453	1	Tb427_040041400	Tb927.4.3850
ID=Tb427_040041500.1:CDS:1::Chr4_core_Tb427v10:931758-935457(-)	Tb927.4.3860:mRNA-p1	98.539	1232	18	0	1	1232	1	1232	0	2504	1232	1232	1	Tb427_040041500	Tb927.4.3860
ID=Tb427_040041600.1:CDS:1::Chr4_core_Tb427v10:936916-940615(-)	Tb927.4.3870:mRNA-p1	98.864	1232	14	0	1	1232	1	1232	0	2517	1232	1232	1	Tb427_040041600	Tb927.4.3870
ID=Tb427_040041700.1:CDS:1::Chr4_core_Tb427v10:942074-945779(-)	Tb927.4.3880:mRNA-p1	99.028	1234	12	0	1	1234	1	1234	0	2531	1234	1234	1	Tb427_040041700	Tb927.4.3880
ID=Tb427_040041800.1:CDS:1::Chr4_core_Tb427v10:947526-950805(-)	Tb927.4.3890:mRNA-p1	99.726	1093	2	1	1	1092	1	1093	0	2269	1092	1093	0.999	Tb427_040041800	Tb927.4.3890
ID=Tb427_040041900.1:CDS:1::Chr4_core_Tb427v10:951581-952778(-)	Tb927.4.3900:mRNA-p1	99.749	398	1	0	1	398	1	398	0	826	398	398	1	Tb427_040041900	Tb927.4.3900
ID=Tb427_040042000.1:CDS:1::Chr4_core_Tb427v10:954544-956908(-)	Tb927.4.3910:mRNA-p1	100	787	0	0	1	787	1	787	0	1620	787	787	1	Tb427_040042000	Tb927.4.3910
ID=Tb427_040042100.1:CDS:1::Chr4_core_Tb427v10:958322-961562(-)	Tb927.4.3920:mRNA-p1	100	1079	0	0	1	1079	1	1079	0	2234	1079	1079	1	Tb427_040042100	Tb927.4.3920
ID=Tb427_040042200.1:CDS:1::Chr4_core_Tb427v10:962696-964058(-)	Tb927.4.3930:mRNA-p1	99.779	453	1	0	1	453	1	453	0	915	453	453	1	Tb427_040042200	Tb927.4.3930
ID=Tb427_040042300.1:CDS:1::Chr4_core_Tb427v10:965223-967602(-)	Tb927.4.3940:mRNA-p1	99.242	792	6	0	1	792	1	792	0	1640	792	792	1	Tb427_040042300	Tb927.4.3940
ID=Tb427_040042400.1:CDS:1::Chr4_core_Tb427v10:970429-972991(-)	Tb927.4.3950:mRNA-p1	98.945	853	9	0	1	853	1	853	0	1735	853	853	1	Tb427_040042400	Tb927.4.3950
ID=Tb427_040042500.1:CDS:1::Chr4_core_Tb427v10:973917-974571(-)	Tb927.4.3960:mRNA-p1	98.157	217	4	0	1	217	1	217	1.16e-159	439	217	217	1	Tb427_040042500	Tb927.4.3960
ID=Tb427_040042600.1:CDS:1::Chr4_core_Tb427v10:979073-980537(-)	Tb927.4.3970:mRNA-p1	99.384	487	3	0	1	487	1	487	0	994	487	487	1	Tb427_040042600	Tb927.4.3970
ID=Tb427_040042700.1:CDS:1::Chr4_core_Tb427v10:981198-982686(-)	Tb927.4.3980.2:mRNA-p1	99.596	495	2	0	1	495	1	495	0	1016	495	495	1	Tb427_040042700	Tb927.4.3980.2
ID=Tb427_040042800.1:CDS:1::Chr4_core_Tb427v10:984384-985839(-)	Tb927.4.3990:mRNA-p1	100	484	0	0	1	484	1	484	0	984	484	484	1	Tb427_040042800	Tb927.4.3990
ID=Tb427_040042900.1:CDS:1::Chr4_core_Tb427v10:987216-988632(-)	Tb927.4.4020:mRNA-p1	97.665	471	11	0	1	471	1	471	0	938	471	471	1	Tb427_040042900	Tb927.4.4020
ID=Tb427_040043000.1:CDS:1::Chr4_core_Tb427v10:989068-990634(-)	Tb927.4.4030:mRNA-p1	99.424	521	3	0	1	521	1	521	0	1073	521	521	1	Tb427_040043000	Tb927.4.4030
ID=Tb427_040043100.1:CDS:1::Chr4_core_Tb427v10:991875-992655(-)	Tb927.4.4040:mRNA-p1	99.228	259	2	0	1	259	1	259	0	530	259	259	1	Tb427_040043100	Tb927.4.4040
ID=Tb427_040043200.1:CDS:1::Chr4_core_Tb427v10:993369-995421(-)	Tb927.4.4050:mRNA-p1	99.561	683	3	0	1	683	1	683	0	1403	683	683	1	Tb427_040043200	Tb927.4.4050
ID=Tb427_040043300.1:CDS:1::Chr4_core_Tb427v10:996305-999137(-)	Tb927.4.4060:mRNA-p1	99.576	943	4	0	1	943	1	943	0	1948	943	943	1	Tb427_040043300	Tb927.4.4060
ID=Tb427_040043400.1:CDS:1::Chr4_core_Tb427v10:1000054-1001044(-)	Tb927.4.4070:mRNA-p1	99.696	329	1	0	1	329	1	329	0	673	329	329	1	Tb427_040043400	Tb927.4.4070
ID=Tb427_040043500.1:CDS:1::Chr4_core_Tb427v10:1001674-1002415(-)	Tb927.4.4080:mRNA-p1	99.187	246	2	0	1	246	1	246	0	501	246	246	1	Tb427_040043500	Tb927.4.4080
ID=Tb427_040043600.1:CDS:1::Chr4_core_Tb427v10:1002809-1003799(-)	Tb927.4.4090:mRNA-p1	99.088	329	3	0	1	329	1	329	0	673	329	329	1	Tb427_040043600	Tb927.4.4090
ID=Tb427_040043700.1:CDS:1::Chr4_core_Tb427v10:1004044-1005664(-)	Tb927.4.4100:mRNA-p1	98.516	539	8	0	1	539	1	539	0	1099	539	539	1	Tb427_040043700	Tb927.4.4100
ID=Tb427_040043800.1:CDS:1::Chr4_core_Tb427v10:1006396-1007935(-)	Tb927.4.4110:mRNA-p1	99.805	512	1	0	1	512	1	512	0	1050	512	512	1	Tb427_040043800	Tb927.4.4110
ID=Tb427_040043900.1:CDS:1::Chr4_core_Tb427v10:1008130-1008529(-)	Tb927.4.4120:mRNA-p1	100	132	0	0	1	132	1	132	6.02e-95	268	132	132	1	Tb427_040043900	Tb927.4.4120
ID=Tb427_040044000.1:CDS:1::Chr4_core_Tb427v10:1009314-1011885(-)	Tb927.4.4130.1:mRNA-p1	99.299	856	6	0	1	856	1	856	0	1698	856	856	1	Tb427_040044000	Tb927.4.4130.1
ID=Tb427_040044100.1:CDS:1::Chr4_core_Tb427v10:1012734-1014723(-)	Tb927.8.8190:mRNA-p1	98.943	662	7	0	1	662	1	662	0	1358	662	662	1	Tb427_040044100	Tb927.8.8190
ID=Tb427_040044200.1:CDS:1::Chr4_core_Tb427v10:1015354-1018159(-)	Tb927.4.4150:mRNA-p1	98.394	934	15	0	1	934	1	934	0	1883	934	934	1	Tb427_040044200	Tb927.4.4150
ID=Tb427_040044300.1:CDS:1::Chr4_core_Tb427v10:1018811-1021502(-)	Tb927.4.4160:mRNA-p1	98.996	896	9	0	1	896	1	896	0	1828	896	896	1	Tb427_040044300	Tb927.4.4160
ID=Tb427_040044400.1:CDS:1::Chr4_core_Tb427v10:1021742-1022597(-)	Tb927.4.4170:mRNA-p1	99.648	284	1	0	1	284	1	284	0	587	284	284	1	Tb427_040044400	Tb927.4.4170
ID=Tb427_040044500.1:CDS:1::Chr4_core_Tb427v10:1023564-1026066(-)	Tb927.4.4180:mRNA-p1	98.439	833	12	1	1	833	1	832	0	1674	833	832	1.001	Tb427_040044500	Tb927.4.4180
ID=Tb427_040044600.1:CDS:1::Chr4_core_Tb427v10:1027411-1027885(-)	Tb927.4.4190:mRNA-p1	99.363	157	1	0	1	157	1	157	5.52e-117	326	157	157	1	Tb427_040044600	Tb927.4.4190
ID=Tb427_040044700.1:CDS:1::Chr4_core_Tb427v10:1028212-1028887(-)	Tb927.4.4200:mRNA-p1	98.661	224	3	0	1	224	1	224	1.21e-167	459	224	224	1	Tb427_040044700	Tb927.4.4200
ID=Tb427_040044800.1:CDS:1::Chr4_core_Tb427v10:1029459-1032093(-)	Tb927.4.4210:mRNA-p1	99.886	877	1	0	1	877	1	877	0	1798	877	877	1	Tb427_040044800	Tb927.4.4210
ID=Tb427_040044900.1:CDS:1::Chr4_core_Tb427v10:1034044-1035742(-)	Tb927.4.4220:mRNA-p1	98.938	565	4	1	1	565	1	563	0	1155	565	563	1.004	Tb427_040044900	Tb927.4.4220
ID=Tb427_040045000.1:CDS:1::Chr4_core_Tb427v10:1039385-1041653(-)	Tb927.4.4230:mRNA-p1	99.338	755	5	0	1	755	1	755	0	1563	755	755	1	Tb427_040045000	Tb927.4.4230
ID=Tb427_040045100.1:CDS:1::Chr4_core_Tb427v10:1043058-1044051(-)	Tb927.4.4240:mRNA-p1	99.394	330	2	0	1	330	1	330	0	675	330	330	1	Tb427_040045100	Tb927.4.4240
ID=Tb427_040045200.1:CDS:1::Chr4_core_Tb427v10:1045413-1046568(-)	Tb927.4.4270:mRNA-p1	98.698	384	5	0	1	384	1	384	0	788	384	384	1	Tb427_040045200	Tb927.4.4270
ID=Tb427_040045300.1:CDS:1::Chr4_core_Tb427v10:1047624-1048617(-)	Tb927.4.4240:mRNA-p1	99.697	330	1	0	1	330	1	330	0	676	330	330	1	Tb427_040045300	Tb927.4.4240
ID=Tb427_040045400.1:CDS:1::Chr4_core_Tb427v10:1049150-1050305(-)	Tb927.4.4270:mRNA-p1	98.698	384	5	0	1	384	1	384	0	788	384	384	1	Tb427_040045400	Tb927.4.4270
ID=Tb427_040045500.1:CDS:1::Chr4_core_Tb427v10:1051362-1052355(-)	Tb927.4.4240:mRNA-p1	99.697	330	1	0	1	330	1	330	0	676	330	330	1	Tb427_040045500	Tb927.4.4240
ID=Tb427_040045600.1:CDS:1::Chr4_core_Tb427v10:1052888-1054043(-)	Tb927.4.4270:mRNA-p1	98.698	384	5	0	1	384	1	384	0	788	384	384	1	Tb427_040045600	Tb927.4.4270
ID=Tb427_040045700.1:CDS:1::Chr4_core_Tb427v10:1055100-1056093(-)	Tb927.4.4240:mRNA-p1	99.697	330	1	0	1	330	1	330	0	676	330	330	1	Tb427_040045700	Tb927.4.4240
ID=Tb427_040045800.1:CDS:1::Chr4_core_Tb427v10:1057455-1058610(-)	Tb927.4.4270:mRNA-p1	98.698	384	5	0	1	384	1	384	0	788	384	384	1	Tb427_040045800	Tb927.4.4270
ID=Tb427_040045900.1:CDS:1::Chr4_core_Tb427v10:1059667-1060660(-)	Tb927.4.4240:mRNA-p1	99.697	330	1	0	1	330	1	330	0	676	330	330	1	Tb427_040045900	Tb927.4.4240
ID=Tb427_040046000.1:CDS:1::Chr4_core_Tb427v10:1061193-1062351(-)	Tb927.4.4290:mRNA-p1	98.182	385	7	0	1	385	1	385	0	790	385	385	1	Tb427_040046000	Tb927.4.4290
ID=Tb427_040046100.1:CDS:1::Chr4_core_Tb427v10:1062771-1064622(-)	Tb927.4.4300:mRNA-p1	98.052	616	12	0	1	616	1	616	0	1248	616	616	1	Tb427_040046100	Tb927.4.4300
ID=Tb427_040046200.1:CDS:1::Chr4_core_Tb427v10:1065226-1067098(-)	Tb927.4.4310:mRNA-p1	99.037	623	6	0	1	623	1	623	0	1234	623	623	1	Tb427_040046200	Tb927.4.4310
ID=Tb427_040046300.1:CDS:1::Chr4_core_Tb427v10:1067546-1067897(-)	Tb927.4.4320:mRNA-p1	98.276	116	2	0	1	116	1	116	5.64e-80	229	116	116	1	Tb427_040046300	Tb927.4.4320
ID=Tb427_040046400.1:CDS:1::Chr4_core_Tb427v10:1068569-1069322(-)	Tb927.4.4330:mRNA-p1	98.8	250	3	0	1	250	1	250	0	499	250	250	1	Tb427_040046400	Tb927.4.4330
ID=Tb427_040046500.1:CDS:1::Chr4_core_Tb427v10:1069755-1070853(-)	Tb927.4.4340:mRNA-p1	99.726	365	1	0	1	365	1	365	0	753	365	365	1	Tb427_040046500	Tb927.4.4340
ID=Tb427_040046700.1:CDS:1::Chr4_core_Tb427v10:1073157-1074090(-)	Tb927.4.4360:mRNA-p1	99.677	310	1	0	1	310	1	310	0	641	310	310	1	Tb427_040046700	Tb927.4.4360
ID=Tb427_040046900.1:CDS:1::Chr4_core_Tb427v10:1080102-1082583(-)	Tb927.4.4380:mRNA-p1	99.879	826	1	0	1	826	1	826	0	1664	826	826	1	Tb427_040046900	Tb927.4.4380
ID=Tb427_040047000.1:CDS:1::Chr4_core_Tb427v10:1083558-1084113(-)	Tb927.4.4390:mRNA-p1	97.283	184	5	0	1	184	1	184	3.61e-133	369	184	184	1	Tb427_040047000	Tb927.4.4390
ID=Tb427_040047100.1:CDS:1::Chr4_core_Tb427v10:1087007-1092218(-)	Tb927.4.4400:mRNA-p1	99.366	1736	11	0	1	1736	1	1736	0	3560	1736	1736	1	Tb427_040047100	Tb927.4.4400
ID=Tb427_040047200.1:CDS:1::Chr4_core_Tb427v10:1093232-1096670(-)	Tb927.4.4430:mRNA-p1	97.033	1146	33	1	1	1145	98	1243	0	2315	1145	1243	0.921	Tb427_040047200	Tb927.4.4430
ID=Tb427_040047300.1:CDS:1::Chr4_core_Tb427v10:1098074-1101803(-)	Tb927.4.4430:mRNA-p1	97.747	1243	27	1	1	1242	1	1243	0	2527	1242	1243	0.999	Tb427_040047300	Tb927.4.4430
ID=Tb427_040047500.1:CDS:1::Chr4_core_Tb427v10:1107774-1111518(-)	Tb927.4.4440:mRNA-p1	98.236	1247	22	0	1	1247	1	1247	0	2541	1247	1247	1	Tb427_040047500	Tb927.4.4440
ID=Tb427_040047600.1:CDS:1::Chr4_core_Tb427v10:1112635-1115890(-)	Tb927.4.4440:mRNA-p1	97.051	1085	31	1	1	1084	163	1247	0	2184	1084	1247	0.869	Tb427_040047600	Tb927.4.4440
ID=Tb427_040047700.1:CDS:1::Chr4_core_Tb427v10:1116924-1120794(-)	Tb927.4.4460:mRNA-p1	96.664	1289	42	1	1	1289	1	1288	0	2589	1289	1288	1.001	Tb427_040047700	Tb927.4.4460
ID=Tb427_040047800.1:CDS:1::Chr4_core_Tb427v10:1121352-1125168(-)	Tb927.4.4470:mRNA-p1	97.876	1271	27	0	1	1271	1	1271	0	2595	1271	1271	1	Tb427_040047800	Tb927.4.4470
ID=Tb427_040047900.1:CDS:1::Chr4_core_Tb427v10:1128971-1131815(-)	Tb927.4.4480:mRNA-p1	99.578	947	4	0	1	947	1	947	0	1926	947	947	1	Tb427_040047900	Tb927.4.4480
ID=Tb427_040048000.1:CDS:1::Chr4_core_Tb427v10:1134120-1139400(-)	Tb927.4.4490:mRNA-p1	99.488	1759	9	0	1	1759	1	1759	0	3615	1759	1759	1	Tb427_040048000	Tb927.4.4490
ID=Tb427_040048100.1:CDS:1::Chr4_core_Tb427v10:1141645-1145155(-)	Tb927.4.4500:mRNA-p1	98.632	1170	15	1	1	1169	1	1170	0	2347	1169	1170	0.999	Tb427_040048100	Tb927.4.4500
ID=Tb427_040048200.1:CDS:1::Chr4_core_Tb427v10:1148118-1152741(-)	Tb927.4.4510:mRNA-p1	99.157	1542	11	1	1	1540	1	1542	0	3142	1540	1542	0.999	Tb427_040048200	Tb927.4.4510
ID=Tb427_040048300.1:CDS:1::Chr4_core_Tb427v10:1163911-1165426(-)	Tb927.4.4520:mRNA-p1	98.214	504	9	0	1	504	1	504	0	1003	504	504	1	Tb427_040048300	Tb927.4.4520
ID=Tb427_040048400.1:CDS:1::Chr4_core_Tb427v10:1168199-1171625(-)	Tb927.4.4530:mRNA-p1	98.861	1141	13	0	1	1141	1	1141	0	2293	1141	1141	1	Tb427_040048400	Tb927.4.4530
ID=Tb427_040048500.1:CDS:1::Chr4_core_Tb427v10:1172931-1173297(-)	Tb927.4.4540:mRNA-p1	100	121	0	0	1	121	1	121	1.18e-85	244	121	121	1	Tb427_040048500	Tb927.4.4540
ID=Tb427_040048600.1:CDS:1::Chr4_core_Tb427v10:1175144-1177616(-)	Tb927.4.4550:mRNA-p1	99.514	823	4	0	1	823	1	823	0	1707	823	823	1	Tb427_040048600	Tb927.4.4550
ID=Tb427_040048700.1:CDS:1::Chr4_core_Tb427v10:1179882-1183125(-)	Tb927.4.4560:mRNA-p1	98.981	1080	11	0	1	1080	1	1080	0	2192	1080	1080	1	Tb427_040048700	Tb927.4.4560
ID=Tb427_040048800.1:CDS:1::Chr4_core_Tb427v10:1184102-1186811(-)	Tb927.4.4570:mRNA-p1	99.224	902	7	0	1	902	1	902	0	1854	902	902	1	Tb427_040048800	Tb927.4.4570
ID=Tb427_040048900.1:CDS:1::Chr4_core_Tb427v10:1189174-1192426(-)	Tb927.4.4580:mRNA-p1	98.43	1083	17	0	1	1083	1	1083	0	2200	1083	1083	1	Tb427_040048900	Tb927.4.4580
ID=Tb427_040049000.1:CDS:1::Chr4_core_Tb427v10:1197000-1198683(-)	Tb927.4.4590:mRNA-p1	98.571	560	8	0	1	560	1	560	0	1135	560	560	1	Tb427_040049000	Tb927.4.4590
ID=Tb427_040049100.1:CDS:1::Chr4_core_Tb427v10:1199443-1200226(-)	Tb927.4.4600:mRNA-p1	100	260	0	0	1	260	1	260	0	545	260	260	1	Tb427_040049100	Tb927.4.4600
ID=Tb427_040049200.1:CDS:1::Chr4_core_Tb427v10:1200523-1201483(-)	Tb927.4.4610:mRNA-p1	99.373	319	2	0	1	319	1	319	0	650	319	319	1	Tb427_040049200	Tb927.4.4610
ID=Tb427_040049300.1:CDS:1::Chr4_core_Tb427v10:1202148-1202622(-)	Tb927.4.4620:mRNA-p1	100	157	0	0	1	157	1	157	1.29e-119	332	157	157	1	Tb427_040049300	Tb927.4.4620
ID=Tb427_040049400.1:CDS:1::Chr4_core_Tb427v10:1202824-1203190(-)	Tb927.4.4630:mRNA-p1	99.174	121	1	0	1	121	1	121	3.41e-90	255	121	121	1	Tb427_040049400	Tb927.4.4630
ID=Tb427_040049500.1:CDS:1::Chr4_core_Tb427v10:1203450-1204005(-)	Tb927.4.4640:mRNA-p1	99.457	184	1	0	1	184	1	184	8.37e-140	385	184	184	1	Tb427_040049500	Tb927.4.4640
ID=Tb427_040049600.1:CDS:1::Chr4_core_Tb427v10:1204238-1205048(-)	Tb927.4.4650:mRNA-p1	99.628	269	1	0	1	269	1	269	0	552	269	269	1	Tb427_040049600	Tb927.4.4650
ID=Tb427_040049700.1:CDS:1::Chr4_core_Tb427v10:1205180-1205726(-)	Tb927.4.4660:mRNA-p1	99.448	181	1	0	1	181	1	181	2.12e-135	374	181	181	1	Tb427_040049700	Tb927.4.4660
ID=Tb427_040049800.1:CDS:1::Chr4_core_Tb427v10:1210378-1210876(-)	Tb927.1.450:pseudogenic_transcript-p1	96	100	4	0	1	100	362	461	1.54e-61	203	165	2097	0.079	Tb427_040049800	Tb927.1.450
ID=Tb427_040050200.1:CDS:1::Chr4_core_Tb427v10:1214435-1215887(-)	Tb927.4.4670:mRNA-p1	99.793	483	1	0	1	483	1	483	0	1008	483	483	1	Tb427_040050200	Tb927.4.4670
ID=Tb427_040050300.1:CDS:1::Chr4_core_Tb427v10:1216177-1216714(-)	Tb927.4.4680:mRNA-p1	99.438	178	1	0	1	178	1	178	1.49e-132	367	178	178	1	Tb427_040050300	Tb927.4.4680
ID=Tb427_040050400.1:CDS:1::Chr4_core_Tb427v10:1217156-1217993(-)	Tb927.4.4690:mRNA-p1	100	278	0	0	1	278	1	278	0	584	278	278	1	Tb427_040050400	Tb927.4.4690
ID=Tb427_040050500.1:CDS:1::Chr4_core_Tb427v10:1218703-1219513(-)	Tb927.4.4700:mRNA-p1	100	269	0	0	1	269	1	269	0	563	269	269	1	Tb427_040050500	Tb927.4.4700
ID=Tb427_040050600.1:CDS:1::Chr4_core_Tb427v10:1219868-1222958(-)	Tb927.4.4710:mRNA-p1	98.542	1029	15	0	1	1029	1	1029	0	2079	1029	1029	1	Tb427_040050600	Tb927.4.4710
ID=Tb427_040050700.1:CDS:1::Chr4_core_Tb427v10:1223141-1224725(-)	Tb927.4.4720:mRNA-p1	99.62	527	2	0	1	527	1	527	0	1080	527	527	1	Tb427_040050700	Tb927.4.4720
ID=Tb427_040050800.1:CDS:1::Chr4_core_Tb427v10:1225800-1227222(-)	Tb927.4.4730:mRNA-p1	98.309	473	8	0	1	473	1	473	0	944	473	473	1	Tb427_040050800	Tb927.4.4730
ID=Tb427_040050900.1:CDS:1::Chr4_core_Tb427v10:1228550-1229753(-)	Tb927.4.4740:mRNA-p1	98.5	400	6	0	1	400	1	400	0	820	400	400	1	Tb427_040050900	Tb927.4.4740
ID=Tb427_040051000.1:CDS:1::Chr4_core_Tb427v10:1230182-1231454(-)	Tb927.4.4750:mRNA-p1	99.291	423	3	0	1	423	1	423	0	867	423	423	1	Tb427_040051000	Tb927.4.4750
ID=Tb427_040051100.1:CDS:1::Chr4_core_Tb427v10:1231724-1234586(-)	Tb927.4.4760:mRNA-p1	99.161	953	8	0	1	953	1	953	0	1963	953	953	1	Tb427_040051100	Tb927.4.4760
ID=Tb427_040051200.1:CDS:1::Chr4_core_Tb427v10:1235413-1236397(-)	Tb927.4.4770:mRNA-p1	99.083	327	3	0	1	327	1	327	0	662	327	327	1	Tb427_040051200	Tb927.4.4770
ID=Tb427_040051500.1:CDS:1::Chr4_core_Tb427v10:1238256-1238943(-)	Tb927.4.4790:mRNA-p1	100	228	0	0	1	228	1	228	1.01e-169	465	228	228	1	Tb427_040051500	Tb927.4.4790
ID=Tb427_040051600.1:CDS:1::Chr4_core_Tb427v10:1240115-1240811(-)	Tb927.4.4810:mRNA-p1	99.134	231	2	0	1	231	1	231	1.93e-171	469	231	231	1	Tb427_040051600	Tb927.4.4810
ID=Tb427_040051700.1:CDS:1::Chr4_core_Tb427v10:1241786-1242251(-)	Tb927.4.4815:mRNA-p1	100	154	0	0	1	154	1	154	1.68e-111	311	154	154	1	Tb427_040051700	Tb927.4.4815
ID=Tb427_040051800.1:CDS:1::Chr4_core_Tb427v10:1244040-1245462(-)	Tb927.4.4820:mRNA-p1	96.829	473	15	0	1	473	1	473	0	923	473	473	1	Tb427_040051800	Tb927.4.4820
ID=Tb427_040051900.1:CDS:1::Chr4_core_Tb427v10:1246138-1247491(-)	Tb927.4.4830:mRNA-p1	98.444	450	7	0	1	450	1	450	0	894	450	450	1	Tb427_040051900	Tb927.4.4830
ID=Tb427_040052000.1:CDS:1::Chr4_core_Tb427v10:1248027-1249500(-)	Tb11.v5.0540.1-p1	99.796	490	1	0	1	490	1	490	0	992	490	490	1	Tb427_040052000	Tb11.v5.0540.1-p1
ID=Tb427_040052200.1:CDS:1::Chr4_core_Tb427v10:1253474-1256057(-)	Tb927.4.4880:mRNA-p1	98.14	860	16	0	1	860	1	860	0	1764	860	860	1	Tb427_040052200	Tb927.4.4880
ID=Tb427_040052300.1:CDS:1::Chr4_core_Tb427v10:1258439-1260023(-)	Tb927.4.4890:mRNA-p1	98.861	527	6	0	1	527	1	527	0	1078	527	527	1	Tb427_040052300	Tb927.4.4890
ID=Tb427_040052400.1:CDS:1::Chr4_core_Tb427v10:1261975-1263484(-)	Tb927.4.4900:mRNA-p1	99.203	502	4	0	1	502	1	502	0	1040	502	502	1	Tb427_040052400	Tb927.4.4900
ID=Tb427_040052500.1:CDS:1::Chr4_core_Tb427v10:1264801-1266004(-)	Tb927.4.4910.1:mRNA-p1	99.75	400	1	0	1	400	71	470	0	824	400	470	0.851	Tb427_040052500	Tb927.4.4910.1
ID=Tb427_040052600.1:CDS:1::Chr4_core_Tb427v10:1267894-1268671(-)	Tb927.4.4920:mRNA-p1	98.837	258	3	0	1	258	1	258	0	522	258	258	1	Tb427_040052600	Tb927.4.4920
ID=Tb427_040052700.1:CDS:1::Chr4_core_Tb427v10:1269144-1273482(-)	Tb927.4.4930:mRNA-p1	98.754	1445	18	0	1	1445	1	1445	0	2929	1445	1445	1	Tb427_040052700	Tb927.4.4930
ID=Tb427_040052800.1:CDS:1::Chr4_core_Tb427v10:1276823-1278851(-)	Tb927.4.4940:mRNA-p1	97.929	676	6	3	1	675	1	669	0	1368	675	669	1.009	Tb427_040052800	Tb927.4.4940
ID=Tb427_040052900.1:CDS:1::Chr4_core_Tb427v10:1279281-1280994(-)	Tb927.8.7470:mRNA-p1	98.772	570	7	0	1	570	1	570	0	1173	570	570	1	Tb427_040052900	Tb927.8.7470
ID=Tb427_040053000.1:CDS:1::Chr4_core_Tb427v10:1282119-1283517(-)	Tb927.4.4960:mRNA-p1	97.43	467	10	1	1	465	1	467	0	929	465	467	0.996	Tb427_040053000	Tb927.4.4960
ID=Tb427_040053100.1:CDS:1::Chr4_core_Tb427v10:1285133-1286117(-)	Tb927.4.4970:mRNA-p1	99.083	327	3	0	1	327	1	327	0	677	327	327	1	Tb427_040053100	Tb927.4.4970
ID=Tb427_040053200.1:CDS:1::Chr4_core_Tb427v10:1286632-1287136(-)	Tb927.4.4980:mRNA-p1	98.802	167	2	0	1	167	1	167	8.88e-121	336	167	167	1	Tb427_040053200	Tb927.4.4980
ID=Tb427_040053300.1:CDS:1::Chr4_core_Tb427v10:1287958-1288174(-)	Tb927.4.4990:mRNA-p1	100	71	0	0	1	71	1	71	1.47e-48	146	71	71	1	Tb427_040053300	Tb927.4.4990
ID=Tb427_040053400.1:CDS:1::Chr4_core_Tb427v10:1288594-1291174(-)	Tb927.8.7420:mRNA-p1	99.185	859	7	0	1	859	1	859	0	1774	859	859	1	Tb427_040053400	Tb927.8.7420
ID=Tb427_040053500.1:CDS:1::Chr4_core_Tb427v10:1292667-1293852(-)	Tb927.4.5010:mRNA-p1	98.734	395	4	1	1	394	1	395	0	785	394	395	0.997	Tb427_040053500	Tb927.4.5010
ID=Tb427_040053600.1:CDS:1::Chr4_core_Tb427v10:1294465-1299763(-)	Tb927.8.7400:mRNA-p1	99.773	1765	4	0	1	1765	1	1765	0	3677	1765	1765	1	Tb427_040053600	Tb927.8.7400
ID=Tb427_040053700.1:CDS:1::Chr4_core_Tb427v10:1300760-1301801(-)	Tb927.4.5030:mRNA-p1	99.711	346	1	0	1	346	1	346	0	721	346	346	1	Tb427_040053700	Tb927.4.5030
ID=Tb427_040053800.1:CDS:1::Chr4_core_Tb427v10:1302982-1304728(-)	Tb927.4.5040:mRNA-p1	100	581	0	0	1	581	1	581	0	1196	581	581	1	Tb427_040053800	Tb927.4.5040
ID=Tb427_040054000.1:CDS:1::Chr4_core_Tb427v10:1308268-1309084(-)	Tb927.4.5060:mRNA-p1	98.893	271	3	0	1	271	1	271	0	548	271	271	1	Tb427_040054000	Tb927.4.5060
ID=Tb427_040054100.1:CDS:1::Chr4_core_Tb427v10:1309924-1311262(-)	Tb927.4.5070:mRNA-p1	98.876	445	5	0	1	445	1	445	0	914	445	445	1	Tb427_040054100	Tb927.4.5070
ID=Tb427_040054200.1:CDS:1::Chr4_core_Tb427v10:1314066-1314456(-)	Tb927.4.5080:mRNA-p1	99.225	129	1	0	1	129	1	129	1.29e-91	259	129	129	1	Tb427_040054200	Tb927.4.5080
ID=Tb427_040054300.1:CDS:1::Chr4_core_Tb427v10:1316300-1316921(-)	Tb927.4.5090:mRNA-p1	97.74	177	4	0	1	177	1	177	2.36e-122	342	206	183	1.126	Tb427_040054300	Tb927.4.5090
ID=Tb427_040054500.1:CDS:1::Chr4_core_Tb427v10:1319447-1320647(-)	Tb927.4.5110:mRNA-p1	99.248	399	3	0	1	399	1	399	0	814	399	399	1	Tb427_040054500	Tb927.4.5110
ID=Tb427_040054600.1:CDS:1::Chr4_core_Tb427v10:1321429-1325263(-)	Tb927.4.5120:mRNA-p1	84.459	1377	81	8	18	1277	18	1378	0	2101	1277	1378	0.927	Tb427_040054600	Tb927.4.5120
ID=Tb427_040054700.1:CDS:1::Chr4_core_Tb427v10:1326282-1327080(-)	Tb927.4.5130:mRNA-p1	99.623	265	1	0	1	265	1	265	0	536	265	265	1	Tb427_040054700	Tb927.4.5130
ID=Tb427_040054800.1:CDS:1::Chr4_core_Tb427v10:1328580-1329378(-)	Tb927.4.5140:mRNA-p1	99.245	265	2	0	1	265	1	265	0	545	265	265	1	Tb427_040054800	Tb927.4.5140
ID=Tb427_040054900.1:CDS:1::Chr4_core_Tb427v10:1330119-1331244(-)	Tb927.4.5150:mRNA-p1	98.663	374	5	0	1	374	1	374	0	746	374	374	1	Tb427_040054900	Tb927.4.5150
ID=Tb427_040055000.1:CDS:1::Chr4_core_Tb427v10:1332210-1333035(-)	Tb927.4.5160:mRNA-p1	99.27	274	2	0	1	274	1	274	0	556	274	274	1	Tb427_040055000	Tb927.4.5160
ID=Tb427_040055100.1:CDS:1::Chr4_core_Tb427v10:1333504-1334146(-)	Tb927.4.5170:mRNA-p1	98.592	213	3	0	1	213	1	213	4.65e-154	424	213	213	1	Tb427_040055100	Tb927.4.5170
ID=Tb427_040055200.1:CDS:1::Chr4_core_Tb427v10:1334669-1336613(-)	Tb927.4.5180:mRNA-p1	99.381	646	4	0	1	646	1	646	0	1343	647	647	1	Tb427_040055200	Tb927.4.5180
ID=Tb427_040055300.1:CDS:1::Chr4_core_Tb427v10:1337009-1337459(-)	Tb927.4.5190:mRNA-p1	100	149	0	0	1	149	1	149	1.55e-110	309	149	149	1	Tb427_040055300	Tb927.4.5190
ID=Tb427_040055400.1:CDS:1::Chr4_core_Tb427v10:1338731-1340945(-)	Tb927.4.5200:mRNA-p1	95.781	640	22	2	98	737	7	641	0	1126	737	641	1.15	Tb427_040055400	Tb927.4.5200
ID=Tb427_040055500.1:CDS:1::Chr4_core_Tb427v10:1341225-1341480(-)	Tb927.4.5210:mRNA-p1	100	84	0	0	1	84	1	84	5.59e-58	171	84	84	1	Tb427_040055500	Tb927.4.5210
ID=Tb427_040055600.1:CDS:1::Chr4_core_Tb427v10:1342127-1343090(-)	Tb927.4.5220:mRNA-p1	98.438	320	5	0	1	320	1	320	0	663	320	320	1	Tb427_040055600	Tb927.4.5220
ID=Tb427_040055700.1:CDS:1::Chr4_core_Tb427v10:1343527-1344223(-)	Tb927.4.5230:mRNA-p1	98.701	231	3	0	1	231	1	231	7.48e-169	463	231	231	1	Tb427_040055700	Tb927.4.5230
ID=Tb427_040055800.1:CDS:1::Chr4_core_Tb427v10:1345882-1347031(-)	Tb927.4.5240:mRNA-p1	97.906	382	8	0	1	382	1	382	0	778	382	382	1	Tb427_040055800	Tb927.4.5240
ID=Tb427_040055900.1:CDS:1::Chr4_core_Tb427v10:1347585-1348788(-)	Tb927.4.5250:mRNA-p1	99.5	400	2	0	1	400	1	400	0	830	400	400	1	Tb427_040055900	Tb927.4.5250
ID=Tb427_040056000.1:CDS:1::Chr4_core_Tb427v10:1349342-1350545(-)	Tb927.4.5250:mRNA-p1	99.5	400	2	0	1	400	1	400	0	830	400	400	1	Tb427_040056000	Tb927.4.5250
ID=Tb427_040056100.1:CDS:1::Chr4_core_Tb427v10:1351099-1352302(-)	Tb927.4.5250:mRNA-p1	99.5	400	2	0	1	400	1	400	0	830	400	400	1	Tb427_040056100	Tb927.4.5250
ID=Tb427_040056300.1:CDS:1::Chr4_core_Tb427v10:1358903-1360226(-)	Tb927.4.5310:mRNA-p1	100	440	0	0	1	440	1	440	0	921	440	440	1	Tb427_040056300	Tb927.4.5310
ID=Tb427_040056400.1:CDS:1::Chr4_core_Tb427v10:1360999-1363666(-)	Tb927.4.5320:mRNA-p1	99.099	888	8	0	1	888	1	888	0	1811	888	888	1	Tb427_040056400	Tb927.4.5320
ID=Tb427_040056500.1:CDS:1::Chr4_core_Tb427v10:1365541-1368193(-)	Tb927.4.5330:mRNA-p1	98.754	883	11	0	1	883	1	883	0	1809	883	883	1	Tb427_040056500	Tb927.4.5330
ID=Tb427_040056600.1:CDS:1::Chr4_core_Tb427v10:1369326-1369620(-)	Tb927.4.5335:mRNA-p1	100	97	0	0	1	97	1	97	2.21e-68	198	97	97	1	Tb427_040056600	Tb927.4.5335
ID=Tb427_040056700.1:CDS:1::Chr4_core_Tb427v10:1370087-1372595(-)	Tb927.4.5340:mRNA-p1	97.605	835	20	0	1	835	1	835	0	1642	835	835	1	Tb427_040056700	Tb927.4.5340
ID=Tb427_040056900.1:CDS:1::Chr4_core_Tb427v10:1375651-1376815(-)	Tb927.8.6960:mRNA-p1	98.3	353	6	0	1	353	1	353	0	704	387	385	1.005	Tb427_040056900	Tb927.8.6960
ID=Tb427_040057000.1:CDS:1::Chr4_core_Tb427v10:1377107-1377458(-)	Tb927.4.5370:mRNA-p1	100	116	0	0	1	116	1	116	6.81e-83	236	116	116	1	Tb427_040057000	Tb927.4.5370
ID=Tb427_040057100.1:CDS:1::Chr4_core_Tb427v10:1377796-1382179(-)	Tb927.4.5380:mRNA-p1	99.521	1460	7	0	1	1460	1	1460	0	3004	1460	1460	1	Tb427_040057100	Tb927.4.5380
ID=Tb427_040057200.1:CDS:1::Chr4_core_Tb427v10:1382516-1383809(-)	Tb927.8.6930:mRNA-p1	96.52	431	14	1	1	430	1	431	0	862	430	431	0.998	Tb427_040057200	Tb927.8.6930
ID=Tb427_040057700.1:CDS:1::Chr4_core_Tb427v10:1401697-1403167(-)	Tb927.11.19010:mRNA-p1	31.174	494	324	9	6	487	15	504	1.96e-71	234	489	517	0.946	Tb427_040057700	Tb927.11.19010
ID=Tb427_040057900.1:CDS:1::Chr4_core_Tb427v10:1405872-1406895(-)	Tb927.9.16560:pseudogenic_transcript-p1	75.472	318	77	1	11	328	29	345	6.45e-167	474	340	514	0.661	Tb427_040057900	Tb927.9.16560
ID=Tb427_040058000.1:CDS:1::Chr4_core_Tb427v10:1409844-1410432(-)	Tb927.1.500:pseudogenic_transcript-p1	95.385	195	9	0	1	195	724	918	1.67e-125	387	195	1890	0.103	Tb427_040058000	Tb927.1.500
ID=Tb427_040058100.1:CDS:1::Chr4_core_Tb427v10:1410458-1411958(-)	Tb927.1.240:pseudogenic_transcript-p1	96.327	490	18	0	1	490	419	908	0	978	499	2572	0.194	Tb427_040058100	Tb927.1.240
ID=Tb427_050005100.1:CDS:1::Chr5_core_Tb427v10:10625-11996(-)	Tb927.2.560:mRNA-p1	86.593	455	61	0	2	456	391	845	0	823	456	845	0.54	Tb427_050005100	Tb927.2.560
ID=Tb427_050005200.1:CDS:1::Chr5_core_Tb427v10:12784-15103(-)	Tb927.1.240:pseudogenic_transcript-p1	94.226	762	44	0	1	762	1109	1870	0	1467	772	2572	0.3	Tb427_050005200	Tb927.1.240
ID=Tb427_050005300.1:CDS:1::Chr5_core_Tb427v10:17176-18406(-)	Tb10.v4.0220:pseudogenic_transcript-p1	95.385	325	15	0	1	325	1	325	0	643	409	325	1.258	Tb427_050005300	Tb10.v4.0220
ID=Tb427_050005500.1:CDS:1::Chr5_core_Tb427v10:24920-25883(-)	Tb927.5.300:mRNA-p1	99.688	320	1	0	1	320	1	320	0	669	320	320	1	Tb427_050005500	Tb927.5.300
ID=Tb427_050005600.1:CDS:1::Chr5_core_Tb427v10:28453-29677(-)	Tb927.5.310:mRNA-p1	95.823	407	17	0	1	407	1	407	0	780	407	407	1	Tb427_050005600	Tb927.5.310
ID=Tb427_050005700.1:CDS:1::Chr5_core_Tb427v10:32160-35871(-)	Tb927.5.285b:mRNA-p1	99.434	1236	7	0	1	1236	1	1236	0	2541	1236	1236	1	Tb427_050005700	Tb927.5.285b
ID=Tb427_050005800.1:CDS:1::Chr5_core_Tb427v10:39562-40954(-)	Tb11.v5.0210.1-p1	99.352	463	3	0	1	463	1	463	0	937	463	463	1	Tb427_050005800	Tb11.v5.0210.1-p1
ID=Tb427_050006000.1:CDS:1::Chr5_core_Tb427v10:46304-47048(-)	Tb11.v5.0212.1-p1	98.785	247	3	0	1	247	1	247	0	502	247	247	1	Tb427_050006000	Tb11.v5.0212.1-p1
ID=Tb427_050006100.1:CDS:1::Chr5_core_Tb427v10:55164-55839(-)	Tb927.5.289b:mRNA-p1	97.768	224	4	1	1	224	1	223	9.69e-161	442	224	223	1.004	Tb427_050006100	Tb927.5.289b
ID=Tb427_050006200.1:CDS:1::Chr5_core_Tb427v10:57374-58364(+)	Tb927.5.291b:mRNA-p1	97.898	333	3	1	1	329	1	333	0	671	329	333	0.988	Tb427_050006200	Tb927.5.291b
ID=Tb427_050006300.1:CDS:1::Chr5_core_Tb427v10:59508-60249(+)	Tb927.5.292b:mRNA-p1	97.967	246	5	0	1	246	1	246	0	494	246	246	1	Tb427_050006300	Tb927.5.292b
ID=Tb427_050006400.1:CDS:1::Chr5_core_Tb427v10:64140-65022(+)	Tb927.5.293b:mRNA-p1	99.659	293	1	0	1	293	1	293	0	616	293	293	1	Tb427_050006400	Tb927.5.293b
ID=Tb427_050006500.1:CDS:1::Chr5_core_Tb427v10:66569-67031(-)	Tb927.5.294b:mRNA-p1	99.346	153	1	0	1	153	1	153	3.6e-113	316	153	153	1	Tb427_050006500	Tb927.5.294b
ID=Tb427_050006700.1:CDS:1::Chr5_core_Tb427v10:69964-72454(+)	Tb11.v5.0214.1-p1	99.156	829	7	0	1	829	1	829	0	1717	829	829	1	Tb427_050006700	Tb11.v5.0214.1-p1
ID=Tb427_050006800.1:CDS:1::Chr5_core_Tb427v10:73762-74227(+)	Tb927.5.296b:mRNA-p1	98.701	154	2	0	1	154	1	154	4.02e-113	316	154	154	1	Tb427_050006800	Tb927.5.296b
ID=Tb427_050006900.1:CDS:1::Chr5_core_Tb427v10:75345-76035(+)	Tb927.5.297b:mRNA-p1	94.323	229	11	2	1	229	1	227	2.9e-159	438	229	227	1.009	Tb427_050006900	Tb927.5.297b
ID=Tb427_050007100.1:CDS:1::Chr5_core_Tb427v10:82010-82661(-)	Tb927.5.300:mRNA-p1	98.611	216	3	0	1	216	105	320	8.12e-163	451	216	320	0.675	Tb427_050007100	Tb927.5.300
ID=Tb427_050007200.1:CDS:1::Chr5_core_Tb427v10:85598-86780(-)	Tb11.v5.0216.1-p1	98.728	393	5	0	1	393	1	393	0	794	393	393	1	Tb427_050007200	Tb11.v5.0216.1-p1
ID=Tb427_050007300.1:CDS:1::Chr5_core_Tb427v10:89253-92964(-)	Tb927.5.320:mRNA-p1	99.029	1236	12	0	1	1236	1	1236	0	2530	1236	1236	1	Tb427_050007300	Tb927.5.320
ID=Tb427_050007400.1:CDS:1::Chr5_core_Tb427v10:94658-98279(-)	Tb11.v5.0281.1-p1	97.266	1207	32	1	1	1206	1	1207	0	2412	1206	1207	0.999	Tb427_050007400	Tb11.v5.0281.1-p1
ID=Tb427_050007700.1:CDS:1::Chr5_core_Tb427v10:113888-115457(-)	Tb11.v5.0421.1-p1	98.084	522	10	0	1	522	1	522	0	1037	522	522	1	Tb427_050007700	Tb11.v5.0421.1-p1
ID=Tb427_050007800.1:CDS:1::Chr5_core_Tb427v10:116047-117619(-)	Tb11.v5.0231.1-p1	98.853	523	6	0	1	523	1	523	0	1052	523	523	1	Tb427_050007800	Tb11.v5.0231.1-p1
ID=Tb427_050007900.1:CDS:1::Chr5_core_Tb427v10:118209-119781(-)	Tb11.v5.0231.1-p1	98.279	523	9	0	1	523	1	523	0	1048	523	523	1	Tb427_050007900	Tb11.v5.0231.1-p1
ID=Tb427_050008000.1:CDS:1::Chr5_core_Tb427v10:120371-121943(-)	Tb11.v5.0228.1-p1	93.117	523	35	1	1	523	2	523	0	739	523	523	1	Tb427_050008000	Tb11.v5.0228.1-p1
ID=Tb427_050008100.1:CDS:1::Chr5_core_Tb427v10:122533-124105(-)	Tb11.v5.0231.1-p1	98.853	523	6	0	1	523	1	523	0	1056	523	523	1	Tb427_050008100	Tb11.v5.0231.1-p1
ID=Tb427_050008200.1:CDS:1::Chr5_core_Tb427v10:132830-134402(+)	Tb11.v5.0228.1-p1	93.308	523	34	1	1	523	2	523	0	743	523	523	1	Tb427_050008200	Tb11.v5.0228.1-p1
ID=Tb427_050008300.1:CDS:1::Chr5_core_Tb427v10:138481-139663(-)	Tb927.5.410:mRNA-p1	98.219	393	7	0	1	393	1	393	0	796	393	393	1	Tb427_050008300	Tb927.5.410
ID=Tb427_050008400.1:CDS:1::Chr5_core_Tb427v10:140225-141347(-)	Tb927.5.420:mRNA-p1	99.196	373	3	0	1	373	1	373	0	755	373	373	1	Tb427_050008400	Tb927.5.420
ID=Tb427_050008500.1:CDS:1::Chr5_core_Tb427v10:142361-143495(-)	Tb11.v5.0224.1-p1	98.674	377	5	0	1	377	1	377	0	771	377	377	1	Tb427_050008500	Tb11.v5.0224.1-p1
ID=Tb427_050008600.1:CDS:1::Chr5_core_Tb427v10:144154-146482(-)	Tb11.v5.0223.1-p1	99.355	775	5	0	1	775	1	775	0	1580	775	775	1	Tb427_050008600	Tb11.v5.0223.1-p1
ID=Tb427_050008800.1:CDS:1::Chr5_core_Tb427v10:148628-150119(-)	Tb927.5.450:mRNA-p1	99.798	496	1	0	1	496	1	496	0	1032	496	496	1	Tb427_050008800	Tb927.5.450
ID=Tb427_050008900.1:CDS:1::Chr5_core_Tb427v10:151637-151973(-)	Tb927.5.460:mRNA-p1	98.198	111	1	1	1	111	1	110	1.85e-75	217	111	110	1.009	Tb427_050008900	Tb927.5.460
ID=Tb427_050009000.1:CDS:1::Chr5_core_Tb427v10:154695-156339(-)	Tb11.v5.0221.1-p1	100	547	0	0	1	547	1	547	0	1118	547	547	1	Tb427_050009000	Tb11.v5.0221.1-p1
ID=Tb427_050009100.1:CDS:1::Chr5_core_Tb427v10:159010-159784(-)	Tb11.v5.0220.1-p1	98.444	257	3	1	1	257	1	256	0	505	257	256	1.004	Tb427_050009100	Tb11.v5.0220.1-p1
ID=Tb427_050009200.1:CDS:1::Chr5_core_Tb427v10:160813-163591(-)	Tb927.5.490:mRNA-p1	98.703	925	12	0	1	925	1	925	0	1890	925	925	1	Tb427_050009200	Tb927.5.490
ID=Tb427_050009300.1:CDS:1::Chr5_core_Tb427v10:164993-169205(-)	Tb11.v5.0218.1-p1	99.145	1403	12	0	1	1403	1	1403	0	2882	1403	1403	1	Tb427_050009300	Tb11.v5.0218.1-p1
ID=Tb427_050009400.1:CDS:1::Chr5_core_Tb427v10:171247-171631(-)	Tb927.5.510:mRNA-p1	99.213	127	1	0	1	127	1	127	1.46e-92	261	127	127	1	Tb427_050009400	Tb927.5.510
ID=Tb427_050009500.1:CDS:1::Chr5_core_Tb427v10:174098-175694(-)	Tb927.5.520:mRNA-p1	98.682	531	7	0	1	531	1	531	0	1059	531	531	1	Tb427_050009500	Tb927.5.520
ID=Tb427_050009600.1:CDS:1::Chr5_core_Tb427v10:176402-178388(-)	Tb927.5.530:mRNA-p1	98.638	661	9	0	1	661	1	661	0	1346	661	661	1	Tb427_050009600	Tb927.5.530
ID=Tb427_050009800.1:CDS:1::Chr5_core_Tb427v10:180368-181520(-)	Tb927.5.550:mRNA-p1	99.739	383	1	0	1	383	1	383	0	793	383	383	1	Tb427_050009800	Tb927.5.550
ID=Tb427_050009900.1:CDS:1::Chr5_core_Tb427v10:182062-183544(-)	Tb927.5.560:mRNA-p1	99.594	493	2	0	1	493	1	493	0	1023	493	493	1	Tb427_050009900	Tb927.5.560
ID=Tb427_050010000.1:CDS:1::Chr5_core_Tb427v10:184804-191188(-)	Tb927.5.570:mRNA-p1	99.389	2127	13	0	1	2127	1	2127	0	4352	2127	2127	1	Tb427_050010000	Tb927.5.570
ID=Tb427_050010100.1:CDS:1::Chr5_core_Tb427v10:191440-191848(-)	Tb927.5.580:mRNA-p1	100	135	0	0	1	135	1	135	2.85e-94	266	135	135	1	Tb427_050010100	Tb927.5.580
ID=Tb427_050010200.1:CDS:1::Chr5_core_Tb427v10:192254-193466(-)	Tb927.5.590:mRNA-p1	99.504	403	2	0	1	403	1	403	0	808	403	403	1	Tb427_050010200	Tb927.5.590
ID=Tb427_050010300.1:CDS:1::Chr5_core_Tb427v10:193657-194041(-)	Tb927.5.600:mRNA-p1	98.425	127	2	0	1	127	1	127	2.26e-87	248	127	127	1	Tb427_050010300	Tb927.5.600
ID=Tb427_050010500.1:CDS:1::Chr5_core_Tb427v10:198446-198869(-)	Tb927.5.297b:mRNA-p1	38	100	58	1	10	109	114	209	6.17e-16	70.5	140	227	0.617	Tb427_050010500	Tb927.5.297b
ID=Tb427_050010600.1:CDS:1::Chr5_core_Tb427v10:199560-199896(-)	Tb927.9.8410:mRNA-p1	35.294	34	22	0	5	38	308	341	0.26	28.9	111	460	0.241	Tb427_050010600	Tb927.9.8410
ID=Tb427_050010800.1:CDS:1::Chr5_core_Tb427v10:232247-233534(-)	Tb927.5.610:mRNA-p1	99.299	428	3	0	1	428	1	428	0	867	428	428	1	Tb427_050010800	Tb927.5.610
ID=Tb427_050010900.1:CDS:1::Chr5_core_Tb427v10:235450-236716(-)	Tb927.5.620:mRNA-p1	100	421	0	0	1	421	1	421	0	873	421	421	1	Tb427_050010900	Tb927.5.620
ID=Tb427_050011000.1:CDS:1::Chr5_core_Tb427v10:238022-239228(-)	Tb927.5.630:mRNA-p1	99.252	401	3	0	1	401	1	401	0	819	401	401	1	Tb427_050011000	Tb927.5.630
ID=Tb427_050011100.1:CDS:1::Chr5_core_Tb427v10:247931-250382(+)	Tb927.5.640:mRNA-p1	96.569	816	28	0	1	816	1	816	0	1630	816	816	1	Tb427_050011100	Tb927.5.640
ID=Tb427_050011200.1:CDS:1::Chr5_core_Tb427v10:252616-256462(+)	Tb927.5.650:mRNA-p1	98.673	1281	17	0	1	1281	1	1281	0	2604	1281	1281	1	Tb427_050011200	Tb927.5.650
ID=Tb427_050011300.1:CDS:1::Chr5_core_Tb427v10:258772-260245(+)	Tb927.5.660.1:mRNA-p1	98.367	490	8	0	1	490	1	490	0	1007	490	490	1	Tb427_050011300	Tb927.5.660.1
ID=Tb427_050011400.1:CDS:1::Chr5_core_Tb427v10:264466-264976(-)	Tb05.30F7.410:mRNA-p1	96.45	169	6	0	1	169	1	169	1.83e-119	333	169	169	1	Tb427_050011400	Tb05.30F7.410
ID=Tb427_050011500.1:CDS:1::Chr5_core_Tb427v10:266939-269828(+)	Tb927.5.670:mRNA-p1	98.129	962	18	0	1	962	1	962	0	1946	962	962	1	Tb427_050011500	Tb927.5.670
ID=Tb427_050011600.1:CDS:1::Chr5_core_Tb427v10:270043-271801(+)	Tb927.5.680.2:mRNA-p1	98.974	585	6	0	1	585	1	585	0	1187	585	585	1	Tb427_050011600	Tb927.5.680.2
ID=Tb427_050011700.1:CDS:1::Chr5_core_Tb427v10:272174-272630(+)	Tb927.5.690:mRNA-p1	99.338	151	1	0	1	151	1	151	1.63e-111	311	151	151	1	Tb427_050011700	Tb927.5.690
ID=Tb427_050011800.1:CDS:1::Chr5_core_Tb427v10:274542-276606(+)	Tb927.5.700:mRNA-p1	98.836	687	8	0	1	687	1	687	0	1418	687	687	1	Tb427_050011800	Tb927.5.700
ID=Tb427_050011900.1:CDS:1::Chr5_core_Tb427v10:277818-280716(+)	Tb927.5.710:mRNA-p1	99.378	965	6	0	1	965	1	965	0	1967	965	965	1	Tb427_050011900	Tb927.5.710
ID=Tb427_050012000.1:CDS:1::Chr5_core_Tb427v10:281292-281970(+)	Tb927.5.720:mRNA-p1	85.062	241	20	2	1	225	1	241	1.02e-112	321	225	241	0.934	Tb427_050012000	Tb927.5.720
ID=Tb427_050012100.1:CDS:1::Chr5_core_Tb427v10:282376-283081(+)	Tb927.5.730:mRNA-p1	98.718	234	3	0	1	234	1	234	1e-170	468	234	234	1	Tb427_050012100	Tb927.5.730
ID=Tb427_050012200.1:CDS:1::Chr5_core_Tb427v10:284081-284711(+)	Tb927.5.740:mRNA-p1	98.565	209	3	0	1	209	1	209	8.4e-155	426	209	209	1	Tb427_050012200	Tb927.5.740
ID=Tb427_050012300.1:CDS:1::Chr5_core_Tb427v10:285269-285920(+)	Tb927.5.750:mRNA-p1	99.065	214	2	0	3	216	4	217	3.55e-161	442	216	217	0.995	Tb427_050012300	Tb927.5.750
ID=Tb427_050012400.1:CDS:1::Chr5_core_Tb427v10:286754-288977(+)	Tb927.5.760:mRNA-p1	99.73	740	2	0	1	740	1	740	0	1513	740	740	1	Tb427_050012400	Tb927.5.760
ID=Tb427_050012500.1:CDS:1::Chr5_core_Tb427v10:292546-294727(+)	Tb927.5.770:mRNA-p1	98.76	726	9	0	1	726	1	726	0	1461	726	726	1	Tb427_050012500	Tb927.5.770
ID=Tb427_050012600.1:CDS:1::Chr5_core_Tb427v10:295273-296836(+)	Tb927.5.780:mRNA-p1	98.846	520	6	0	1	520	1	520	0	1053	520	520	1	Tb427_050012600	Tb927.5.780
ID=Tb427_050012700.1:CDS:1::Chr5_core_Tb427v10:298221-299214(+)	Tb927.5.790:mRNA-p1	99.091	330	3	0	1	330	1	330	0	679	330	330	1	Tb427_050012700	Tb927.5.790
ID=Tb427_050012800.1:CDS:1::Chr5_core_Tb427v10:301304-302303(+)	Tb927.5.800:mRNA-p1	100	332	0	0	1	332	1	332	0	689	332	332	1	Tb427_050012800	Tb927.5.800
ID=Tb427_050012900.1:CDS:1::Chr5_core_Tb427v10:306976-308068(+)	Tb927.5.810:mRNA-p1	97.527	364	8	1	1	363	1	364	0	729	363	364	0.997	Tb427_050012900	Tb927.5.810
ID=Tb427_050013000.1:CDS:1::Chr5_core_Tb427v10:311900-312929(+)	Tb927.5.820:mRNA-p1	97.391	345	5	2	1	342	1	344	0	661	342	344	0.994	Tb427_050013000	Tb927.5.820
ID=Tb427_050013100.1:CDS:1::Chr5_core_Tb427v10:313816-315607(+)	Tb927.5.830:mRNA-p1	99.497	596	3	0	1	596	1	596	0	1211	596	596	1	Tb427_050013100	Tb927.5.830
ID=Tb427_050013200.1:CDS:1::Chr5_core_Tb427v10:316673-319655(+)	Tb927.5.840:mRNA-p1	98.994	994	9	1	1	993	1	994	0	1988	993	994	0.999	Tb427_050013200	Tb927.5.840
ID=Tb427_050013300.1:CDS:1::Chr5_core_Tb427v10:320158-321334(+)	Tb927.5.850:mRNA-p1	98.465	391	6	0	1	391	1	391	0	772	391	391	1	Tb427_050013300	Tb927.5.850
ID=Tb427_050013500.1:CDS:1::Chr5_core_Tb427v10:325964-328370(+)	Tb927.5.890:mRNA-p1	98.752	801	10	0	1	801	1	801	0	1632	801	801	1	Tb427_050013500	Tb927.5.890
ID=Tb427_050013600.1:CDS:1::Chr5_core_Tb427v10:329264-331670(+)	Tb927.5.890:mRNA-p1	98.876	801	9	0	1	801	1	801	0	1634	801	801	1	Tb427_050013600	Tb927.5.890
ID=Tb427_050013700.1:CDS:1::Chr5_core_Tb427v10:332565-335031(+)	Tb927.5.900:mRNA-p1	99.269	821	6	0	1	821	1	821	0	1694	821	821	1	Tb427_050013700	Tb927.5.900
ID=Tb427_050013800.1:CDS:1::Chr5_core_Tb427v10:335865-338331(+)	Tb927.5.910:mRNA-p1	98.782	821	10	0	1	821	1	821	0	1686	821	821	1	Tb427_050013800	Tb927.5.910
ID=Tb427_050013900.1:CDS:1::Chr5_core_Tb427v10:339512-340862(+)	Tb927.5.920:mRNA-p1	100	449	0	0	1	449	1	449	0	926	449	449	1	Tb427_050013900	Tb927.5.920
ID=Tb427_050014000.1:CDS:1::Chr5_core_Tb427v10:341544-344973(+)	Tb927.5.930:mRNA-p1	99.65	1142	4	0	1	1142	1	1142	0	2350	1142	1142	1	Tb427_050014000	Tb927.5.930
ID=Tb427_050014100.1:CDS:1::Chr5_core_Tb427v10:346529-348965(+)	Tb927.5.940:mRNA-p1	99.26	811	6	0	1	811	1	811	0	1658	811	811	1	Tb427_050014100	Tb927.5.940
ID=Tb427_050014200.1:CDS:1::Chr5_core_Tb427v10:353137-353806(+)	Tb927.5.950:mRNA-p1	99.55	222	1	0	1	222	1	222	9.24e-165	452	222	222	1	Tb427_050014200	Tb927.5.950
ID=Tb427_050014300.1:CDS:1::Chr5_core_Tb427v10:355288-356296(+)	Tb927.5.960:mRNA-p1	100	335	0	0	1	335	1	335	0	685	335	335	1	Tb427_050014300	Tb927.5.960
ID=Tb427_050014400.1:CDS:1::Chr5_core_Tb427v10:356412-356985(+)	Tb927.5.970:mRNA-p1	100	190	0	0	1	190	1	190	3.34e-144	397	190	190	1	Tb427_050014400	Tb927.5.970
ID=Tb427_050014500.1:CDS:1::Chr5_core_Tb427v10:357207-358125(+)	Tb927.5.980:mRNA-p1	100	305	0	0	1	305	1	305	0	618	305	305	1	Tb427_050014500	Tb927.5.980
ID=Tb427_050014600.1:CDS:1::Chr5_core_Tb427v10:358573-359164(+)	Tb927.5.990:mRNA-p1	98.469	196	3	0	1	196	1	196	2.33e-142	393	196	196	1	Tb427_050014600	Tb927.5.990
ID=Tb427_050014700.1:CDS:1::Chr5_core_Tb427v10:360442-360889(+)	Tb927.5.1000:mRNA-p1	100	148	0	0	1	148	1	148	4.12e-110	308	148	148	1	Tb427_050014700	Tb927.5.1000
ID=Tb427_050014800.1:CDS:1::Chr5_core_Tb427v10:362782-366730(+)	Tb927.5.1010:mRNA-p1	99.696	1315	4	0	1	1315	1	1315	0	2688	1315	1315	1	Tb427_050014800	Tb927.5.1010
ID=Tb427_050014900.1:CDS:1::Chr5_core_Tb427v10:367565-369335(+)	Tb927.5.1020:mRNA-p1	99.151	589	5	0	1	589	1	589	0	1200	589	589	1	Tb427_050014900	Tb927.5.1020
ID=Tb427_050015000.1:CDS:1::Chr5_core_Tb427v10:369923-370445(+)	Tb927.5.1030:mRNA-p1	99.422	173	1	0	1	173	1	173	2.88e-127	353	173	173	1	Tb427_050015000	Tb927.5.1030
ID=Tb427_050015100.1:CDS:1::Chr5_core_Tb427v10:370900-371494(+)	Tb927.5.1040:mRNA-p1	97.462	197	5	0	1	197	1	197	6.18e-143	394	197	197	1	Tb427_050015100	Tb927.5.1040
ID=Tb427_050015200.1:CDS:1::Chr5_core_Tb427v10:372391-373204(+)	Tb927.5.1050:mRNA-p1	99.259	270	2	0	1	270	1	270	0	551	270	270	1	Tb427_050015200	Tb927.5.1050
ID=Tb427_050015300.1:CDS:1::Chr5_core_Tb427v10:375460-376930(+)	Tb927.5.1060:mRNA-p1	99.796	489	1	0	1	489	1	489	0	1025	489	489	1	Tb427_050015300	Tb927.5.1060
ID=Tb427_050015400.1:CDS:1::Chr5_core_Tb427v10:378367-381115(+)	Tb927.5.1070:mRNA-p1	99.235	915	7	0	1	915	1	915	0	1883	915	915	1	Tb427_050015400	Tb927.5.1070
ID=Tb427_050015500.1:CDS:1::Chr5_core_Tb427v10:383104-383824(+)	Tb927.5.1080:mRNA-p1	99.153	236	2	0	1	236	1	236	5.03e-174	476	239	237	1.008	Tb427_050015500	Tb927.5.1080
ID=Tb427_050015600.1:CDS:1::Chr5_core_Tb427v10:384752-387152(+)	Tb927.5.1090:mRNA-p1	99.875	799	1	0	1	799	1	799	0	1674	799	799	1	Tb427_050015600	Tb927.5.1090
ID=Tb427_050015700.1:CDS:1::Chr5_core_Tb427v10:390473-392441(+)	Tb927.5.1100:mRNA-p1	99.542	655	3	0	1	655	1	655	0	1347	655	655	1	Tb427_050015700	Tb927.5.1100
ID=Tb427_050015800.1:CDS:1::Chr5_core_Tb427v10:394303-395086(+)	Tb927.11.16280:mRNA-p1	99.615	260	1	0	1	260	1	260	0	523	260	260	1	Tb427_050015800	Tb927.11.16280
ID=Tb427_050015900.1:CDS:1::Chr5_core_Tb427v10:397475-415664(+)	Tb927.5.1120:mRNA-p1	99.373	6062	38	0	1	6062	1	6062	0	11926	6062	6062	1	Tb427_050015900	Tb927.5.1120
ID=Tb427_050016000.1:CDS:1::Chr5_core_Tb427v10:416306-417245(+)	Tb927.5.1130:mRNA-p1	100	312	0	0	1	312	1	312	0	644	312	312	1	Tb427_050016000	Tb927.5.1130
ID=Tb427_050016100.1:CDS:1::Chr5_core_Tb427v10:420207-422094(+)	Tb927.5.1140:mRNA-p1	99.682	628	2	0	1	628	1	628	0	1293	628	628	1	Tb427_050016100	Tb927.5.1140
ID=Tb427_050016200.1:CDS:1::Chr5_core_Tb427v10:424046-424187(+)	Tb927.5.1145:mRNA-p1	100	46	0	0	1	46	1	46	8.71e-28	92	46	46	1	Tb427_050016200	Tb927.5.1145
ID=Tb427_050016300.1:CDS:1::Chr5_core_Tb427v10:425143-427309(+)	Tb927.5.1150:mRNA-p1	99.445	721	4	0	1	721	1	721	0	1492	721	722	0.999	Tb427_050016300	Tb927.5.1150
ID=Tb427_050016400.1:CDS:1::Chr5_core_Tb427v10:427850-428537(+)	Tb927.5.1160:mRNA-p1	99.123	228	2	0	1	228	1	228	1.79e-171	469	228	228	1	Tb427_050016400	Tb927.5.1160
ID=Tb427_050016500.1:CDS:1::Chr5_core_Tb427v10:430439-430904(+)	Tb927.5.1170:mRNA-p1	98.052	154	3	0	1	154	1	154	1.15e-109	307	154	154	1	Tb427_050016500	Tb927.5.1170
ID=Tb427_050016600.1:CDS:1::Chr5_core_Tb427v10:431295-433884(+)	Tb927.5.1180:mRNA-p1	98.608	862	12	0	1	862	1	862	0	1684	862	862	1	Tb427_050016600	Tb927.5.1180
ID=Tb427_050016700.1:CDS:1::Chr5_core_Tb427v10:435443-436373(+)	Tb927.5.1200:mRNA-p1	99.029	309	3	0	1	309	1	309	0	621	309	309	1	Tb427_050016700	Tb927.5.1200
ID=Tb427_050016800.1:CDS:1::Chr5_core_Tb427v10:437015-437951(+)	Tb927.5.1210:mRNA-p1	99.678	311	1	0	1	311	1	311	0	634	311	311	1	Tb427_050016800	Tb927.5.1210
ID=Tb427_050016900.1:CDS:1::Chr5_core_Tb427v10:439217-439784(+)	Tb927.5.1220:mRNA-p1	99.468	188	1	0	1	188	1	188	1.63e-134	372	188	188	1	Tb427_050016900	Tb927.5.1220
ID=Tb427_050017000.1:CDS:1::Chr5_core_Tb427v10:440689-442141(+)	Tb11.v5.0639.1-p1	100	483	0	0	1	483	1	483	0	918	483	483	1	Tb427_050017000	Tb11.v5.0639.1-p1
ID=Tb427_050017100.1:CDS:1::Chr5_core_Tb427v10:443107-444154(+)	Tb927.5.1240:mRNA-p1	98.58	352	1	1	1	348	1	352	0	713	348	352	0.989	Tb427_050017100	Tb927.5.1240
ID=Tb427_050017200.1:CDS:1::Chr5_core_Tb427v10:444704-446435(+)	Tb927.5.1250:mRNA-p1	99.132	576	5	0	1	576	1	576	0	1189	576	576	1	Tb427_050017200	Tb927.5.1250
ID=Tb427_050017300.1:CDS:1::Chr5_core_Tb427v10:447215-448937(+)	Tb927.5.1260:mRNA-p1	99.825	573	1	0	1	573	1	573	0	1162	573	573	1	Tb427_050017300	Tb927.5.1260
ID=Tb427_050017400.1:CDS:1::Chr5_core_Tb427v10:451598-452246(+)	Tb927.5.1270:mRNA-p1	99.535	215	1	0	1	215	1	215	5.84e-156	429	215	215	1	Tb427_050017400	Tb927.5.1270
ID=Tb427_050017500.1:CDS:1::Chr5_core_Tb427v10:452820-453594(+)	Tb927.5.1280:mRNA-p1	100	257	0	0	1	257	1	257	0	531	257	257	1	Tb427_050017500	Tb927.5.1280
ID=Tb427_050017600.1:CDS:1::Chr5_core_Tb427v10:454166-455585(+)	Tb927.5.1290:mRNA-p1	99.364	472	3	0	1	472	1	472	0	962	472	472	1	Tb427_050017600	Tb927.5.1290
ID=Tb427_050017700.1:CDS:1::Chr5_core_Tb427v10:456495-458847(+)	Tb927.5.1300:mRNA-p1	99.489	783	4	0	1	783	1	783	0	1621	783	783	1	Tb427_050017700	Tb927.5.1300
ID=Tb427_050017800.1:CDS:1::Chr5_core_Tb427v10:459731-460847(+)	Tb927.5.1310:mRNA-p1	100	371	0	0	1	371	1	371	0	756	371	371	1	Tb427_050017800	Tb927.5.1310
ID=Tb427_050017900.1:CDS:1::Chr5_core_Tb427v10:462221-464675(+)	Tb927.5.1320:mRNA-p1	99.266	817	6	0	1	817	1	817	0	1671	817	817	1	Tb427_050017900	Tb927.5.1320
ID=Tb427_050018000.1:CDS:1::Chr5_core_Tb427v10:465191-468149(+)	Tb927.5.1330:mRNA-p1	99.594	985	4	0	1	985	1	985	0	2022	985	985	1	Tb427_050018000	Tb927.5.1330
ID=Tb427_050018100.1:CDS:1::Chr5_core_Tb427v10:468501-470964(+)	Tb927.5.1340:mRNA-p1	99.268	820	6	0	1	820	1	820	0	1690	820	820	1	Tb427_050018100	Tb927.5.1340
ID=Tb427_050018200.1:CDS:1::Chr5_core_Tb427v10:471879-472890(+)	Tb927.5.1350:mRNA-p1	99.107	336	3	0	1	336	1	336	0	687	336	336	1	Tb427_050018200	Tb927.5.1350
ID=Tb427_050018300.1:CDS:1::Chr5_core_Tb427v10:473240-473702(+)	Tb927.5.1360:mRNA-p1	98.039	153	3	0	1	153	1	153	3.83e-110	308	153	153	1	Tb427_050018300	Tb927.5.1360
ID=Tb427_050018400.1:CDS:1::Chr5_core_Tb427v10:474704-475418(+)	Tb927.5.1370:mRNA-p1	99.578	237	1	0	1	237	1	237	1.17e-177	486	237	237	1	Tb427_050018400	Tb927.5.1370
ID=Tb427_050018500.1:CDS:1::Chr5_core_Tb427v10:475944-476802(+)	Tb927.5.1380:mRNA-p1	98.246	285	5	0	1	285	1	285	0	566	285	285	1	Tb427_050018500	Tb927.5.1380
ID=Tb427_050018600.1:CDS:1::Chr5_core_Tb427v10:479514-479793(-)	Tb927.5.1440:mRNA-p1	96.25	80	3	0	1	80	129	208	1.77e-48	154	92	302	0.305	Tb427_050018600	Tb927.5.1440
ID=Tb427_050018700.1:CDS:1::Chr5_core_Tb427v10:480462-481758(-)	Tb927.5.1410:mRNA-p1	77.701	435	93	2	1	431	1	435	0	620	431	435	0.991	Tb427_050018700	Tb927.5.1410
ID=Tb427_050018800.1:CDS:1::Chr5_core_Tb427v10:482206-482731(-)	Tb927.5.1440:mRNA-p1	97.126	174	5	0	1	174	129	302	2.47e-119	338	174	302	0.576	Tb427_050018800	Tb927.5.1440
ID=Tb427_050018900.1:CDS:1::Chr5_core_Tb427v10:483400-484696(-)	Tb927.5.1390:mRNA-p1	77.65	434	94	1	1	431	1	434	0	629	431	434	0.993	Tb427_050018900	Tb927.5.1390
ID=Tb427_050019000.1:CDS:1::Chr5_core_Tb427v10:485144-485669(-)	Tb927.5.1440:mRNA-p1	97.126	174	5	0	1	174	129	302	2.47e-119	338	174	302	0.576	Tb427_050019000	Tb927.5.1440
ID=Tb427_050019100.1:CDS:1::Chr5_core_Tb427v10:486340-487636(-)	Tb927.5.1390:mRNA-p1	77.65	434	94	1	1	431	1	434	0	629	431	434	0.993	Tb427_050019100	Tb927.5.1390
ID=Tb427_050019200.1:CDS:1::Chr5_core_Tb427v10:488084-488609(-)	Tb927.5.1440:mRNA-p1	97.126	174	5	0	1	174	129	302	2.47e-119	338	174	302	0.576	Tb427_050019200	Tb927.5.1440
ID=Tb427_050019300.1:CDS:1::Chr5_core_Tb427v10:489276-490572(-)	Tb927.5.1390:mRNA-p1	77.65	434	94	1	1	431	1	434	0	629	431	434	0.993	Tb427_050019300	Tb927.5.1390
ID=Tb427_050019400.1:CDS:1::Chr5_core_Tb427v10:491020-491545(-)	Tb927.5.1400:mRNA-p1	98.851	174	2	0	1	174	1	174	1.78e-121	338	174	174	1	Tb427_050019400	Tb927.5.1400
ID=Tb427_050019500.1:CDS:1::Chr5_core_Tb427v10:492212-493508(-)	Tb927.5.1390:mRNA-p1	94.24	434	22	1	1	431	1	434	0	772	431	434	0.993	Tb427_050019500	Tb927.5.1390
ID=Tb427_050019600.1:CDS:1::Chr5_core_Tb427v10:493956-494481(-)	Tb927.5.1440:mRNA-p1	98.276	174	3	0	1	174	129	302	3.33e-120	340	174	302	0.576	Tb427_050019600	Tb927.5.1440
ID=Tb427_050019700.1:CDS:1::Chr5_core_Tb427v10:495144-496443(-)	Tb927.5.1410:mRNA-p1	96.782	435	11	1	1	432	1	435	0	850	432	435	0.993	Tb427_050019700	Tb927.5.1410
ID=Tb427_050019800.1:CDS:1::Chr5_core_Tb427v10:496881-497406(-)	Tb927.5.1440:mRNA-p1	98.276	174	3	0	1	174	129	302	3.12e-120	340	174	302	0.576	Tb427_050019800	Tb927.5.1440
ID=Tb427_050019900.1:CDS:1::Chr5_core_Tb427v10:498069-499377(-)	Tb927.5.1410:mRNA-p1	97.931	435	9	0	1	435	1	435	0	865	435	435	1	Tb427_050019900	Tb927.5.1410
ID=Tb427_050020000.1:CDS:1::Chr5_core_Tb427v10:499815-500340(-)	Tb927.5.1440:mRNA-p1	98.851	174	2	0	1	174	129	302	1.18e-120	341	174	302	0.576	Tb427_050020000	Tb927.5.1440
ID=Tb427_050020100.1:CDS:1::Chr5_core_Tb427v10:501005-502301(-)	Tb927.5.1390:mRNA-p1	94.24	434	22	1	1	431	1	434	0	772	431	434	0.993	Tb427_050020100	Tb927.5.1390
ID=Tb427_050020200.1:CDS:1::Chr5_core_Tb427v10:502749-503658(-)	Tb927.5.1440:mRNA-p1	97.351	302	8	0	1	302	1	302	0	588	302	302	1	Tb427_050020200	Tb927.5.1440
ID=Tb427_050020300.1:CDS:1::Chr5_core_Tb427v10:505931-509681(-)	Tb927.5.1450:mRNA-p1	99.199	1249	10	0	1	1249	1	1249	0	2552	1249	1249	1	Tb427_050020300	Tb927.5.1450
ID=Tb427_050020400.1:CDS:1::Chr5_core_Tb427v10:511036-512023(-)	Tb927.5.1460:mRNA-p1	99.085	328	1	1	1	328	1	326	0	667	328	326	1.006	Tb427_050020400	Tb927.5.1460
ID=Tb427_050020500.1:CDS:1::Chr5_core_Tb427v10:513481-514366(-)	Tb927.5.1470:mRNA-p1	100	294	0	0	1	294	1	294	0	607	294	294	1	Tb427_050020500	Tb927.5.1470
ID=Tb427_050020700.1:CDS:1::Chr5_core_Tb427v10:517647-521004(-)	Tb927.5.1490:mRNA-p1	99.195	1118	9	0	1	1118	1	1118	0	2306	1118	1118	1	Tb427_050020700	Tb927.5.1490
ID=Tb427_050020800.1:CDS:1::Chr5_core_Tb427v10:521921-523544(-)	Tb11.v5.0852.1-p1	97.974	543	8	1	1	540	1	543	0	1088	540	543	0.994	Tb427_050020800	Tb11.v5.0852.1-p1
ID=Tb427_050020900.1:CDS:1::Chr5_core_Tb427v10:524438-525374(-)	Tb927.5.1510:mRNA-p1	99.359	312	1	1	1	311	1	312	0	644	311	312	0.997	Tb427_050020900	Tb927.5.1510
ID=Tb427_050021000.1:CDS:1::Chr5_core_Tb427v10:526864-528292(-)	Tb927.5.1520:mRNA-p1	100	475	0	0	1	475	1	475	0	967	475	475	1	Tb427_050021000	Tb927.5.1520
ID=Tb427_050021100.1:CDS:1::Chr5_core_Tb427v10:528839-530456(-)	Tb927.5.1530:mRNA-p1	99.257	538	4	0	1	538	1	538	0	1111	538	538	1	Tb427_050021100	Tb927.5.1530
ID=Tb427_050021200.1:CDS:1::Chr5_core_Tb427v10:530744-532952(-)	Tb927.5.1540:mRNA-p1	99.456	735	4	0	1	735	1	735	0	1518	735	735	1	Tb427_050021200	Tb927.5.1540
ID=Tb427_050021300.1:CDS:1::Chr5_core_Tb427v10:534256-535189(-)	Tb927.5.1550:mRNA-p1	99.677	310	1	0	1	310	1	310	0	636	310	310	1	Tb427_050021300	Tb927.5.1550
ID=Tb427_050021400.1:CDS:1::Chr5_core_Tb427v10:535696-537958(-)	Tb927.5.1560:mRNA-p1	99.602	753	3	0	1	753	1	753	0	1543	753	753	1	Tb427_050021400	Tb927.5.1560
ID=Tb427_050021500.1:CDS:1::Chr5_core_Tb427v10:541057-541561(-)	Tb927.5.1570:mRNA-p1	100	167	0	0	1	167	1	167	6.12e-126	349	167	167	1	Tb427_050021500	Tb927.5.1570
ID=Tb427_050021600.1:CDS:1::Chr5_core_Tb427v10:543242-544943(-)	Tb927.5.1580:mRNA-p1	99.117	566	5	0	1	566	1	566	0	1154	566	566	1	Tb427_050021600	Tb927.5.1580
ID=Tb427_050021700.1:CDS:1::Chr5_core_Tb427v10:551827-552592(+)	Tb927.5.1590:mRNA-p1	97.638	254	6	0	1	254	1	254	0	513	254	254	1	Tb427_050021700	Tb927.5.1590
ID=Tb427_050021800.1:CDS:1::Chr5_core_Tb427v10:554530-556387(+)	Tb927.5.1600:mRNA-p1	99.676	618	2	0	1	618	1	618	0	1258	618	618	1	Tb427_050021800	Tb927.5.1600
ID=Tb427_050021900.1:CDS:1::Chr5_core_Tb427v10:557697-558366(+)	Tb927.4.3550:mRNA-p1	100	222	0	0	1	222	1	222	4.74e-164	450	222	222	1	Tb427_050021900	Tb927.4.3550
ID=Tb427_050022000.1:CDS:1::Chr5_core_Tb427v10:558853-559618(+)	Tb927.5.1620:mRNA-p1	98.031	254	3	1	1	254	1	252	0	504	254	252	1.008	Tb427_050022000	Tb927.5.1620
ID=Tb427_050022100.1:CDS:1::Chr5_core_Tb427v10:560241-560721(+)	Tb927.5.1630:mRNA-p1	100	159	0	0	1	159	1	159	8.88e-119	330	159	159	1	Tb427_050022100	Tb927.5.1630
ID=Tb427_050022200.1:CDS:1::Chr5_core_Tb427v10:561281-563273(+)	Tb927.5.1640:mRNA-p1	99.095	663	6	0	1	663	1	663	0	1326	663	663	1	Tb427_050022200	Tb927.5.1640
ID=Tb427_050022300.1:CDS:1::Chr5_core_Tb427v10:564377-566429(+)	Tb927.5.1650:mRNA-p1	97.218	683	19	0	1	683	1	683	0	1377	683	683	1	Tb427_050022300	Tb927.5.1650
ID=Tb427_050022400.1:CDS:1::Chr5_core_Tb427v10:570681-571959(+)	Tb927.5.1660:mRNA-p1	99.529	425	2	0	1	425	1	425	0	873	425	425	1	Tb427_050022400	Tb927.5.1660
ID=Tb427_050022500.1:CDS:1::Chr5_core_Tb427v10:572790-573837(+)	Tb927.5.1670:mRNA-p1	98.851	348	4	0	1	348	1	348	0	714	348	348	1	Tb427_050022500	Tb927.5.1670
ID=Tb427_050022600.1:CDS:1::Chr5_core_Tb427v10:574635-579891(+)	Tb927.5.1680:mRNA-p1	99.429	1751	10	0	1	1751	1	1751	0	3587	1751	1751	1	Tb427_050022600	Tb927.5.1680
ID=Tb427_050022700.1:CDS:1::Chr5_core_Tb427v10:580745-582134(+)	Tb927.5.1690:mRNA-p1	99.784	462	1	0	1	462	1	462	0	946	462	462	1	Tb427_050022700	Tb927.5.1690
ID=Tb427_050022800.1:CDS:1::Chr5_core_Tb427v10:583492-584260(+)	Tb927.5.1700:mRNA-p1	99.216	255	2	0	1	255	1	255	0	525	255	255	1	Tb427_050022800	Tb927.5.1700
ID=Tb427_050022900.1:CDS:1::Chr5_core_Tb427v10:586556-587123(+)	Tb927.5.1710:mRNA-p1	99.468	188	1	0	1	188	1	188	5.84e-144	396	188	188	1	Tb427_050022900	Tb927.5.1710
ID=Tb427_050023000.1:CDS:1::Chr5_core_Tb427v10:588690-590580(+)	Tb927.5.1720:mRNA-p1	99.364	629	4	0	1	629	1	629	0	1298	629	629	1	Tb427_050023000	Tb927.5.1720
ID=Tb427_050023100.1:CDS:1::Chr5_core_Tb427v10:591169-591667(+)	Tb927.5.1730:mRNA-p1	99.394	165	1	0	1	165	1	165	2.28e-121	337	165	165	1	Tb427_050023100	Tb927.5.1730
ID=Tb427_050023300.1:CDS:1::Chr5_core_Tb427v10:593003-594500(+)	Tb927.5.1750:mRNA-p1	97.59	498	12	0	1	498	1	498	0	994	498	498	1	Tb427_050023300	Tb927.5.1750
ID=Tb427_050023400.1:CDS:1::Chr5_core_Tb427v10:595119-597105(+)	Tb927.5.1760:mRNA-p1	99.244	661	5	0	1	661	1	661	0	1356	661	661	1	Tb427_050023400	Tb927.5.1760
ID=Tb427_050023500.1:CDS:1::Chr5_core_Tb427v10:598555-600658(+)	Tb927.5.1770:mRNA-p1	98.429	700	11	0	1	700	1	700	0	1429	700	700	1	Tb427_050023500	Tb927.5.1770
ID=Tb427_050023600.1:CDS:1::Chr5_core_Tb427v10:601012-602416(+)	Tb927.5.1780:mRNA-p1	99.358	467	3	0	1	467	1	467	0	920	467	467	1	Tb427_050023600	Tb927.5.1780
ID=Tb427_050023700.1:CDS:1::Chr5_core_Tb427v10:603609-605505(+)	Tb927.5.1790:mRNA-p1	99.683	631	2	0	1	631	1	631	0	1297	631	631	1	Tb427_050023700	Tb927.5.1790
ID=Tb427_050023800.1:CDS:1::Chr5_core_Tb427v10:605948-606320(+)	Tb927.5.1800:mRNA-p1	99.187	123	1	0	1	123	1	123	1.43e-86	246	123	123	1	Tb427_050023800	Tb927.5.1800
ID=Tb427_050023900.1:CDS:1::Chr5_core_Tb427v10:606678-608658(+)	Tb927.5.1810:mRNA-p1	99.848	659	1	0	1	659	1	659	0	1369	659	659	1	Tb427_050023900	Tb927.5.1810
ID=Tb427_050024000.1:CDS:1::Chr5_core_Tb427v10:610662-612066(+)	Tb927.5.1780:mRNA-p1	99.572	467	2	0	1	467	1	467	0	920	467	467	1	Tb427_050024000	Tb927.5.1780
ID=Tb427_050024100.1:CDS:1::Chr5_core_Tb427v10:613260-615156(+)	Tb927.5.1790:mRNA-p1	99.683	631	2	0	1	631	1	631	0	1297	631	631	1	Tb427_050024100	Tb927.5.1790
ID=Tb427_050024200.1:CDS:1::Chr5_core_Tb427v10:615599-615971(+)	Tb927.5.1800:mRNA-p1	99.187	123	1	0	1	123	1	123	1.43e-86	246	123	123	1	Tb427_050024200	Tb927.5.1800
ID=Tb427_050024300.1:CDS:1::Chr5_core_Tb427v10:616329-618309(+)	Tb927.5.1810:mRNA-p1	99.848	659	1	0	1	659	1	659	0	1369	659	659	1	Tb427_050024300	Tb927.5.1810
ID=Tb427_050024400.1:CDS:1::Chr5_core_Tb427v10:619823-621803(+)	Tb927.5.1810:mRNA-p1	99.848	659	1	0	1	659	1	659	0	1369	659	659	1	Tb427_050024400	Tb927.5.1810
ID=Tb427_050024500.1:CDS:1::Chr5_core_Tb427v10:622761-623085(+)	Tb927.5.1820:mRNA-p1	100	107	0	0	1	107	1	107	1.42e-69	202	107	107	1	Tb427_050024500	Tb927.5.1820
ID=Tb427_050024600.1:CDS:1::Chr5_core_Tb427v10:623910-625896(+)	Tb927.5.1830:mRNA-p1	99.697	661	2	0	1	661	1	661	0	1372	661	661	1	Tb427_050024600	Tb927.5.1830
ID=Tb427_050024700.1:CDS:1::Chr5_core_Tb427v10:626856-627318(+)	Tb927.5.1840:mRNA-p1	99.346	153	1	0	1	153	1	153	1.62e-112	314	153	153	1	Tb427_050024700	Tb927.5.1840
ID=Tb427_050024800.1:CDS:1::Chr5_core_Tb427v10:628793-634517(+)	Tb927.5.1850:mRNA-p1	97.279	1470	40	0	438	1907	1155	2624	0	2890	1907	2624	0.727	Tb427_050024800	Tb927.5.1850
ID=Tb427_050024900.1:CDS:1::Chr5_core_Tb427v10:635254-636784(+)	Tb927.5.1860:mRNA-p1	97.642	509	12	0	1	509	1	509	0	1027	509	509	1	Tb427_050024900	Tb927.5.1860
ID=Tb427_050025000.1:CDS:1::Chr5_core_Tb427v10:637092-639753(+)	Tb927.5.1870:mRNA-p1	99.549	887	3	1	1	886	1	887	0	1800	886	887	0.999	Tb427_050025000	Tb927.5.1870
ID=Tb427_050025100.1:CDS:1::Chr5_core_Tb427v10:640227-640692(+)	Tb927.5.1880:mRNA-p1	100	154	0	0	1	154	1	154	3.53e-112	313	154	154	1	Tb427_050025100	Tb927.5.1880
ID=Tb427_050025200.1:CDS:1::Chr5_core_Tb427v10:641560-644563(+)	Tb927.5.1890:mRNA-p1	99.7	1001	2	1	1	1000	1	1001	0	2060	1000	1001	0.999	Tb427_050025200	Tb927.5.1890
ID=Tb427_050025300.1:CDS:1::Chr5_core_Tb427v10:645944-647777(+)	Tb927.5.1900:mRNA-p1	100	610	0	0	1	610	1	610	0	1246	610	610	1	Tb427_050025300	Tb927.5.1900
ID=Tb427_050025400.1:CDS:1::Chr5_core_Tb427v10:648654-652158(+)	Tb927.5.1910:mRNA-p1	99.057	1167	11	0	1	1167	1	1167	0	2385	1167	1167	1	Tb427_050025400	Tb927.5.1910
ID=Tb427_050025500.1:CDS:1::Chr5_core_Tb427v10:652707-654606(+)	Tb927.5.1920:mRNA-p1	99.842	632	1	0	1	632	1	632	0	1276	632	632	1	Tb427_050025500	Tb927.5.1920
ID=Tb427_050025600.1:CDS:1::Chr5_core_Tb427v10:655052-655700(+)	Tb927.5.1930:mRNA-p1	100	215	0	0	1	215	1	215	1.05e-165	454	215	215	1	Tb427_050025600	Tb927.5.1930
ID=Tb427_050025700.1:CDS:1::Chr5_core_Tb427v10:656551-657127(+)	Tb927.5.1940:mRNA-p1	99.476	191	1	0	1	191	1	191	3.52e-144	397	191	191	1	Tb427_050025700	Tb927.5.1940
ID=Tb427_050025800.1:CDS:1::Chr5_core_Tb427v10:658577-660413(+)	Tb927.5.1950:mRNA-p1	98.527	611	9	0	1	611	1	611	0	1236	611	611	1	Tb427_050025800	Tb927.5.1950
ID=Tb427_050025900.1:CDS:1::Chr5_core_Tb427v10:662564-663713(+)	Tb927.5.1960:mRNA-p1	97.906	382	6	1	1	382	1	380	0	766	382	380	1.005	Tb427_050025900	Tb927.5.1960
ID=Tb427_050026000.1:CDS:1::Chr5_core_Tb427v10:664486-665314(+)	Tb927.5.1970:mRNA-p1	99.273	275	2	0	1	275	1	275	0	566	275	275	1	Tb427_050026000	Tb927.5.1970
ID=Tb427_050026100.1:CDS:1::Chr5_core_Tb427v10:668048-669998(+)	Tb927.5.1980:mRNA-p1	99.846	649	1	0	1	649	1	649	0	1347	649	649	1	Tb427_050026100	Tb927.5.1980
ID=Tb427_050026200.1:CDS:1::Chr5_core_Tb427v10:672485-673487(+)	Tb927.5.1990.1:mRNA-p1	96.212	264	5	1	75	333	1	264	0	506	333	264	1.261	Tb427_050026200	Tb927.5.1990.1
ID=Tb427_050026300.1:CDS:1::Chr5_core_Tb427v10:677831-678923(+)	Tb927.5.2000:mRNA-p1	99.174	363	1	1	1	363	1	361	0	724	363	361	1.006	Tb427_050026300	Tb927.5.2000
ID=Tb427_050026600.1:CDS:1::Chr5_core_Tb427v10:700031-702641(-)	Tb927.5.2020:mRNA-p1	99.655	869	3	0	1	869	1	869	0	1771	869	869	1	Tb427_050026600	Tb927.5.2020
ID=Tb427_050026700.1:CDS:1::Chr5_core_Tb427v10:704000-705215(-)	Tb927.5.2030:mRNA-p1	100	404	0	0	1	404	1	404	0	834	404	404	1	Tb427_050026700	Tb927.5.2030
ID=Tb427_050026800.1:CDS:1::Chr5_core_Tb427v10:706540-707521(-)	Tb927.5.2040:mRNA-p1	99.387	326	2	0	1	326	1	326	0	665	326	326	1	Tb427_050026800	Tb927.5.2040
ID=Tb427_050026900.1:CDS:1::Chr5_core_Tb427v10:707911-709018(-)	Tb927.5.2050:mRNA-p1	100	368	0	0	1	368	1	368	0	757	368	368	1	Tb427_050026900	Tb927.5.2050
ID=Tb427_050027000.1:CDS:1::Chr5_core_Tb427v10:709381-711565(-)	Tb927.5.2060:mRNA-p1	99.037	727	7	0	1	727	1	727	0	1472	727	727	1	Tb427_050027000	Tb927.5.2060
ID=Tb427_050027100.1:CDS:1::Chr5_core_Tb427v10:712010-713915(-)	Tb927.5.2070:mRNA-p1	99.685	634	2	0	1	634	1	634	0	1291	634	634	1	Tb427_050027100	Tb927.5.2070
ID=Tb427_050027200.1:CDS:1::Chr5_core_Tb427v10:715066-716542(-)	Tb927.5.2080:mRNA-p1	99.796	491	1	0	1	491	1	491	0	984	491	491	1	Tb427_050027200	Tb927.5.2080
ID=Tb427_050027300.1:CDS:1::Chr5_core_Tb427v10:718340-721607(-)	Tb927.5.2090:mRNA-p1	100	1088	0	0	1	1088	1	1088	0	2220	1088	1088	1	Tb427_050027300	Tb927.5.2090
ID=Tb427_050027400.1:CDS:1::Chr5_core_Tb427v10:722159-723557(-)	Tb927.5.2100:mRNA-p1	99.355	465	3	0	1	465	1	465	0	929	465	465	1	Tb427_050027400	Tb927.5.2100
ID=Tb427_050027500.1:CDS:1::Chr5_core_Tb427v10:723932-724481(-)	Tb927.5.2110:mRNA-p1	99.451	182	1	0	1	182	1	182	6.84e-132	365	182	182	1	Tb427_050027500	Tb927.5.2110
ID=Tb427_050027600.1:CDS:1::Chr5_core_Tb427v10:727566-728622(-)	Tb927.5.2120:mRNA-p1	100	351	0	0	1	351	1	351	0	715	351	351	1	Tb427_050027600	Tb927.5.2120
ID=Tb427_050027700.1:CDS:1::Chr5_core_Tb427v10:730549-732115(-)	Tb927.5.2130:mRNA-p1	99.232	521	4	0	1	521	1	521	0	1077	521	521	1	Tb427_050027700	Tb927.5.2130
ID=Tb427_050027800.1:CDS:1::Chr5_core_Tb427v10:733680-736209(-)	Tb927.5.2140:mRNA-p1	100	842	0	0	1	842	1	842	0	1741	842	842	1	Tb427_050027800	Tb927.5.2140
ID=Tb427_050027900.1:CDS:1::Chr5_core_Tb427v10:737199-738789(-)	Tb927.5.2150:mRNA-p1	99.244	529	4	0	1	529	1	529	0	1090	529	529	1	Tb427_050027900	Tb927.5.2150
ID=Tb427_050028000.1:CDS:1::Chr5_core_Tb427v10:741923-745151(-)	Tb927.1.240:pseudogenic_transcript-p1	95.911	1076	43	1	1	1075	928	2003	0	2094	1075	2572	0.418	Tb427_050028000	Tb927.1.240
ID=Tb427_050028100.1:CDS:1::Chr5_core_Tb427v10:748024-748375(+)	Tb927.5.2160:mRNA-p1	99.138	116	1	0	1	116	1	116	5.09e-81	231	116	116	1	Tb427_050028100	Tb927.5.2160
ID=Tb427_050028200.1:CDS:1::Chr5_core_Tb427v10:749517-749868(+)	Tb927.5.2170:mRNA-p1	99.138	116	1	0	1	116	1	116	1.34e-80	230	116	116	1	Tb427_050028200	Tb927.5.2170
ID=Tb427_050028300.1:CDS:1::Chr5_core_Tb427v10:750295-751726(+)	Tb927.5.2210:mRNA-p1	99.79	476	1	0	1	476	1	476	0	966	476	476	1	Tb427_050028300	Tb927.5.2210
ID=Tb427_050028400.1:CDS:1::Chr5_core_Tb427v10:751974-753315(+)	Tb927.5.2190:mRNA-p1	99.776	446	1	0	1	446	1	446	0	910	446	446	1	Tb427_050028400	Tb927.5.2190
ID=Tb427_050028500.1:CDS:1::Chr5_core_Tb427v10:753700-754051(+)	Tb927.5.2200:mRNA-p1	99.138	116	1	0	1	116	1	116	9.63e-81	231	116	116	1	Tb427_050028500	Tb927.5.2200
ID=Tb427_050028600.1:CDS:1::Chr5_core_Tb427v10:754478-755909(+)	Tb927.5.2210:mRNA-p1	99.79	476	1	0	1	476	1	476	0	966	476	476	1	Tb427_050028600	Tb927.5.2210
ID=Tb427_050028700.1:CDS:1::Chr5_core_Tb427v10:756157-757498(+)	Tb927.5.2190:mRNA-p1	99.776	446	1	0	1	446	1	446	0	910	446	446	1	Tb427_050028700	Tb927.5.2190
ID=Tb427_050028800.1:CDS:1::Chr5_core_Tb427v10:757883-758234(+)	Tb927.5.2260:mRNA-p1	100	116	0	0	1	116	1	116	6.54e-82	234	116	116	1	Tb427_050028800	Tb927.5.2260
ID=Tb427_050028900.1:CDS:1::Chr5_core_Tb427v10:758757-760194(+)	Tb927.5.2270:mRNA-p1	100	478	0	0	1	478	1	478	0	974	478	478	1	Tb427_050028900	Tb927.5.2270
ID=Tb427_050029000.1:CDS:1::Chr5_core_Tb427v10:760565-761870(+)	Tb927.5.2280:mRNA-p1	99.77	434	1	0	1	434	1	434	0	893	434	434	1	Tb427_050029000	Tb927.5.2280
ID=Tb427_050029100.1:CDS:1::Chr5_core_Tb427v10:762357-769071(+)	Tb927.5.2290:mRNA-p1	99.866	2237	3	0	1	2237	1	2237	0	4613	2237	2237	1	Tb427_050029100	Tb927.5.2290
ID=Tb427_050029200.1:CDS:1::Chr5_core_Tb427v10:770130-772962(+)	Tb927.5.2300:mRNA-p1	99.258	943	7	0	1	943	1	943	0	1918	943	943	1	Tb427_050029200	Tb927.5.2300
ID=Tb427_050029300.1:CDS:1::Chr5_core_Tb427v10:774354-776490(+)	Tb927.5.2310:mRNA-p1	99.297	711	5	0	1	711	1	711	0	1459	711	711	1	Tb427_050029300	Tb927.5.2310
ID=Tb427_050029400.1:CDS:1::Chr5_core_Tb427v10:777877-780088(+)	Tb927.5.2320:mRNA-p1	99.321	736	5	0	1	736	1	736	0	1519	736	736	1	Tb427_050029400	Tb927.5.2320
ID=Tb427_050029500.1:CDS:1::Chr5_core_Tb427v10:781352-781574(+)	Tb927.5.2325:mRNA-p1	98.63	73	1	0	1	73	1	73	1.97e-51	153	73	73	1	Tb427_050029500	Tb927.5.2325
ID=Tb427_050029600.1:CDS:1::Chr5_core_Tb427v10:782847-796104(+)	Tb927.5.2330:mRNA-p1	98.687	4418	57	1	1	4418	1	4417	0	9018	4418	4417	1	Tb427_050029600	Tb927.5.2330
ID=Tb427_050029700.1:CDS:1::Chr5_core_Tb427v10:796667-798305(+)	Tb927.5.2340:mRNA-p1	99.817	545	1	0	1	545	1	545	0	1118	545	545	1	Tb427_050029700	Tb927.5.2340
ID=Tb427_050029800.1:CDS:1::Chr5_core_Tb427v10:799214-800717(+)	Tb927.5.2350:mRNA-p1	99.4	500	3	0	1	500	1	500	0	1033	500	500	1	Tb427_050029800	Tb927.5.2350
ID=Tb427_050029900.1:CDS:1::Chr5_core_Tb427v10:802012-804274(+)	Tb927.5.2360:mRNA-p1	99.602	753	3	0	1	753	1	753	0	1543	753	753	1	Tb427_050029900	Tb927.5.2360
ID=Tb427_050030000.1:CDS:1::Chr5_core_Tb427v10:807888-809094(+)	Tb927.5.2370:mRNA-p1	99.501	401	2	0	1	401	1	401	0	819	401	401	1	Tb427_050030000	Tb927.5.2370
ID=Tb427_050030100.1:CDS:1::Chr5_core_Tb427v10:809708-810647(+)	Tb927.5.2380:mRNA-p1	99.679	312	1	0	1	312	1	312	0	645	312	312	1	Tb427_050030100	Tb927.5.2380
ID=Tb427_050030200.1:CDS:1::Chr5_core_Tb427v10:811187-812213(+)	Tb927.5.2390:mRNA-p1	98.246	342	5	1	1	341	1	342	0	685	341	342	0.997	Tb427_050030200	Tb927.5.2390
ID=Tb427_050030300.1:CDS:1::Chr5_core_Tb427v10:814671-817632(+)	Tb927.5.2400:mRNA-p1	99.189	986	8	0	1	986	1	986	0	2027	986	986	1	Tb427_050030300	Tb927.5.2400
ID=Tb427_050030400.1:CDS:1::Chr5_core_Tb427v10:820820-824840(+)	Tb927.5.2410:mRNA-p1	99.925	1339	1	0	1	1339	1	1339	0	2789	1339	1339	1	Tb427_050030400	Tb927.5.2410
ID=Tb427_050030500.1:CDS:1::Chr5_core_Tb427v10:826334-829142(+)	Tb927.5.2420:mRNA-p1	99.572	935	4	0	1	935	1	935	0	1927	935	935	1	Tb427_050030500	Tb927.5.2420
ID=Tb427_050030600.1:CDS:1::Chr5_core_Tb427v10:829968-831543(+)	Tb927.5.2430:mRNA-p1	98.664	524	6	1	1	524	1	523	0	1038	524	523	1.002	Tb427_050030600	Tb927.5.2430
ID=Tb427_050030700.1:CDS:1::Chr5_core_Tb427v10:833064-834636(+)	Tb927.5.2430:mRNA-p1	98.853	523	6	0	1	523	1	523	0	1045	523	523	1	Tb427_050030700	Tb927.5.2430
ID=Tb427_050030800.1:CDS:1::Chr5_core_Tb427v10:836021-839555(+)	Tb927.5.2440:mRNA-p1	99.32	1177	8	0	1	1177	1	1177	0	2404	1177	1177	1	Tb427_050030800	Tb927.5.2440
ID=Tb427_050030900.1:CDS:1::Chr5_core_Tb427v10:841980-845091(+)	Tb927.5.2450:pseudogenic_transcript-p1	95.376	173	8	0	1	173	1	173	2.12e-103	347	1036	1037	0.999	Tb427_050030900	Tb927.5.2450
ID=Tb427_050031000.1:CDS:1::Chr5_core_Tb427v10:845813-847292(+)	Tb927.5.2460:mRNA-p1	98.374	492	8	0	1	492	1	492	0	995	492	492	1	Tb427_050031000	Tb927.5.2460
ID=Tb427_050031100.1:CDS:1::Chr5_core_Tb427v10:847752-849156(+)	Tb927.5.2470:mRNA-p1	97.43	467	11	1	1	467	1	466	0	937	467	466	1.002	Tb427_050031100	Tb927.5.2470
ID=Tb427_050031200.1:CDS:1::Chr5_core_Tb427v10:850893-851928(+)	Tb927.5.2480:mRNA-p1	98.837	344	4	0	1	344	1	344	0	691	344	344	1	Tb427_050031200	Tb927.5.2480
ID=Tb427_050031400.1:CDS:1::Chr5_core_Tb427v10:859608-861696(+)	Tb927.5.2500:mRNA-p1	98.273	695	12	0	1	695	1	695	0	1393	695	695	1	Tb427_050031400	Tb927.5.2500
ID=Tb427_050031500.1:CDS:1::Chr5_core_Tb427v10:864325-868525(+)	Tb927.5.2510:mRNA-p1	99.643	1399	5	0	1	1399	1	1399	0	2897	1399	1399	1	Tb427_050031500	Tb927.5.2510
ID=Tb427_050031600.1:CDS:1::Chr5_core_Tb427v10:869355-872100(+)	Tb927.5.2520:mRNA-p1	98.359	914	15	0	1	914	1	914	0	1872	914	914	1	Tb427_050031600	Tb927.5.2520
ID=Tb427_050031700.1:CDS:1::Chr5_core_Tb427v10:873480-876603(+)	Tb927.5.2530:mRNA-p1	99.519	1040	4	1	1	1040	1	1039	0	2141	1040	1039	1.001	Tb427_050031700	Tb927.5.2530
ID=Tb427_050031800.1:CDS:1::Chr5_core_Tb427v10:877233-878466(+)	Tb11.v5.0574.1-p1	99.512	410	2	0	1	410	1	410	0	848	410	410	1	Tb427_050031800	Tb11.v5.0574.1-p1
ID=Tb427_050031900.1:CDS:1::Chr5_core_Tb427v10:879027-879996(+)	Tb927.5.2550:mRNA-p1	99.689	322	1	0	1	322	1	322	0	674	322	322	1	Tb427_050031900	Tb927.5.2550
ID=Tb427_050032000.1:CDS:1::Chr5_core_Tb427v10:880551-880773(+)	Tb927.5.2560:mRNA-p1	100	73	0	0	1	73	1	73	1.92e-51	153	73	73	1	Tb427_050032000	Tb927.5.2560
ID=Tb427_050032100.1:CDS:1::Chr5_core_Tb427v10:881589-883680(+)	Tb927.5.2570:mRNA-p1	100	696	0	0	1	696	1	696	0	1449	696	696	1	Tb427_050032100	Tb927.5.2570
ID=Tb427_050032200.1:CDS:1::Chr5_core_Tb427v10:884648-885536(+)	Tb927.5.2580:mRNA-p1	98.983	295	3	0	1	295	1	295	0	609	295	295	1	Tb427_050032200	Tb927.5.2580
ID=Tb427_050032300.1:CDS:1::Chr5_core_Tb427v10:886831-887629(+)	Tb927.5.2590:mRNA-p1	97.736	265	6	0	1	265	1	265	0	533	265	265	1	Tb427_050032300	Tb927.5.2590
ID=Tb427_050032400.1:CDS:1::Chr5_core_Tb427v10:887955-890748(+)	Tb927.5.2600:mRNA-p1	98.925	930	10	0	1	930	1	930	0	1914	930	930	1	Tb427_050032400	Tb927.5.2600
ID=Tb427_050032500.1:CDS:1::Chr5_core_Tb427v10:891381-892299(+)	Tb927.5.2610:mRNA-p1	98.033	305	6	0	1	305	1	305	0	621	305	305	1	Tb427_050032500	Tb927.5.2610
ID=Tb427_050032600.1:CDS:1::Chr5_core_Tb427v10:893666-895025(+)	Tb927.5.2620:mRNA-p1	99.779	452	1	0	1	452	1	452	0	926	452	452	1	Tb427_050032600	Tb927.5.2620
ID=Tb427_050032700.1:CDS:1::Chr5_core_Tb427v10:900017-900737(+)	Tb927.5.2630:mRNA-p1	99.582	239	1	0	1	239	1	239	4.4e-180	492	239	239	1	Tb427_050032700	Tb927.5.2630
ID=Tb427_050032800.1:CDS:1::Chr5_core_Tb427v10:901245-902079(+)	Tb927.5.2640:mRNA-p1	99.639	277	1	0	1	277	1	277	0	568	277	277	1	Tb427_050032800	Tb927.5.2640
ID=Tb427_050032900.1:CDS:1::Chr5_core_Tb427v10:902573-904136(+)	Tb927.5.2650:mRNA-p1	99.038	520	5	0	1	520	1	520	0	1083	520	520	1	Tb427_050032900	Tb927.5.2650
ID=Tb427_050033000.1:CDS:1::Chr5_core_Tb427v10:904679-907262(+)	Tb927.5.2660:mRNA-p1	99.535	860	4	0	1	860	1	860	0	1762	860	860	1	Tb427_050033000	Tb927.5.2660
ID=Tb427_050033100.1:CDS:1::Chr5_core_Tb427v10:907784-908168(+)	Tb927.5.2670:mRNA-p1	100	127	0	0	1	127	1	127	5.14e-92	260	127	127	1	Tb427_050033100	Tb927.5.2670
ID=Tb427_050033200.1:CDS:1::Chr5_core_Tb427v10:908536-910792(+)	Tb927.5.2680:mRNA-p1	99.867	751	1	0	1	751	1	751	0	1525	751	751	1	Tb427_050033200	Tb927.5.2680
ID=Tb427_050033300.1:CDS:1::Chr5_core_Tb427v10:911413-912265(+)	Tb927.5.2690:mRNA-p1	99.647	283	1	0	1	283	1	283	0	579	283	283	1	Tb427_050033300	Tb927.5.2690
ID=Tb427_050033400.1:CDS:1::Chr5_core_Tb427v10:912669-913476(+)	Tb927.5.2700:mRNA-p1	98.881	268	3	0	1	268	1	268	0	555	268	268	1	Tb427_050033400	Tb927.5.2700
ID=Tb427_050033500.1:CDS:1::Chr5_core_Tb427v10:914197-916972(+)	Tb927.5.2710:mRNA-p1	97.727	924	21	0	1	924	1	924	0	1848	924	924	1	Tb427_050033500	Tb927.5.2710
ID=Tb427_050033600.1:CDS:1::Chr5_core_Tb427v10:917485-918901(+)	Tb927.5.2720:mRNA-p1	99.788	471	1	0	1	471	1	471	0	970	471	471	1	Tb427_050033600	Tb927.5.2720
ID=Tb427_050033700.1:CDS:1::Chr5_core_Tb427v10:919870-920674(+)	Tb927.5.2730:mRNA-p1	99.251	267	2	0	1	267	1	267	0	527	267	267	1	Tb427_050033700	Tb927.5.2730
ID=Tb427_050033800.1:CDS:1::Chr5_core_Tb427v10:921552-922992(+)	Tb927.5.2740:mRNA-p1	99.165	479	4	0	1	479	1	479	0	989	479	479	1	Tb427_050033800	Tb927.5.2740
ID=Tb427_050033900.1:CDS:1::Chr5_core_Tb427v10:923997-925278(+)	Tb927.5.2750:mRNA-p1	99.765	426	1	0	1	426	1	426	0	885	426	426	1	Tb427_050033900	Tb927.5.2750
ID=Tb427_050034000.1:CDS:1::Chr5_core_Tb427v10:926639-927794(+)	Tb927.5.2760:mRNA-p1	99.74	384	1	0	1	384	1	384	0	800	384	384	1	Tb427_050034000	Tb927.5.2760
ID=Tb427_050034200.1:CDS:1::Chr5_core_Tb427v10:932667-933891(-)	Tb927.5.2770:mRNA-p1	99.263	407	3	0	1	407	1	407	0	838	407	407	1	Tb427_050034200	Tb927.5.2770
ID=Tb427_050034300.1:CDS:1::Chr5_core_Tb427v10:935494-936718(-)	Tb927.5.2780:mRNA-p1	100	407	0	0	1	407	1	407	0	836	407	407	1	Tb427_050034300	Tb927.5.2780
ID=Tb427_050034400.1:CDS:1::Chr5_core_Tb427v10:938388-940830(-)	Tb927.5.2790:mRNA-p1	99.262	813	6	0	1	813	1	813	0	1574	813	813	1	Tb427_050034400	Tb927.5.2790
ID=Tb427_050034500.1:CDS:1::Chr5_core_Tb427v10:941557-944812(-)	Tb927.5.2800:mRNA-p1	99.262	1084	8	0	1	1084	1	1084	0	2222	1084	1084	1	Tb427_050034500	Tb927.5.2800
ID=Tb427_050034600.1:CDS:1::Chr5_core_Tb427v10:945320-945854(-)	Tb927.5.2810:mRNA-p1	98.87	177	2	0	1	177	1	177	1.84e-132	366	177	177	1	Tb427_050034600	Tb927.5.2810
ID=Tb427_050034700.1:CDS:1::Chr5_core_Tb427v10:947359-950446(-)	Tb927.5.2820:mRNA-p1	99.612	1030	2	1	1	1028	1	1030	0	2110	1028	1030	0.998	Tb427_050034700	Tb927.5.2820
ID=Tb427_050034800.1:CDS:1::Chr5_core_Tb427v10:950888-951443(-)	Tb927.5.2830:mRNA-p1	98.913	184	2	0	1	184	1	184	1.91e-132	367	184	184	1	Tb427_050034800	Tb927.5.2830
ID=Tb427_050034900.1:CDS:1::Chr5_core_Tb427v10:951760-952177(-)	Tb927.5.2840:mRNA-p1	97.101	138	4	0	1	138	1	138	2.45e-99	280	138	138	1	Tb427_050034900	Tb927.5.2840
ID=Tb427_050035000.1:CDS:1::Chr5_core_Tb427v10:953077-954634(-)	Tb927.5.2850:mRNA-p1	99.807	518	1	0	1	518	1	518	0	1040	518	518	1	Tb427_050035000	Tb927.5.2850
ID=Tb427_050035100.1:CDS:1::Chr5_core_Tb427v10:955590-956889(-)	Tb927.5.2860:mRNA-p1	99.306	432	3	0	1	432	1	432	0	880	432	432	1	Tb427_050035100	Tb927.5.2860
ID=Tb427_050035200.1:CDS:1::Chr5_core_Tb427v10:958835-960278(-)	Tb927.5.2870:mRNA-p1	100	480	0	0	1	480	1	480	0	984	480	480	1	Tb427_050035200	Tb927.5.2870
ID=Tb427_050035300.1:CDS:1::Chr5_core_Tb427v10:961130-961697(-)	Tb927.5.2880:mRNA-p1	100	188	0	0	1	188	1	188	7.18e-134	371	188	188	1	Tb427_050035300	Tb927.5.2880
ID=Tb427_050035400.1:CDS:1::Chr5_core_Tb427v10:962517-969111(-)	Tb927.5.2890.1:mRNA-p1	99.636	2197	8	0	1	2197	1	2197	0	4516	2197	2197	1	Tb427_050035400	Tb927.5.2890.1
ID=Tb427_050035500.1:CDS:1::Chr5_core_Tb427v10:969940-971701(-)	Tb927.5.2900:mRNA-p1	100	586	0	0	1	586	1	586	0	1197	586	586	1	Tb427_050035500	Tb927.5.2900
ID=Tb427_050035600.1:CDS:1::Chr5_core_Tb427v10:979358-979898(+)	Tb927.5.2910:mRNA-p1	99.441	179	1	0	1	179	1	179	4.06e-130	360	179	179	1	Tb427_050035600	Tb927.5.2910
ID=Tb427_050035700.1:CDS:1::Chr5_core_Tb427v10:980132-981512(+)	Tb927.5.2920:mRNA-p1	100	459	0	0	1	459	1	459	0	945	459	459	1	Tb427_050035700	Tb927.5.2920
ID=Tb427_050035800.1:CDS:1::Chr5_core_Tb427v10:981729-982842(+)	Tb927.5.2930:mRNA-p1	100	370	0	0	1	370	1	370	0	755	370	370	1	Tb427_050035800	Tb927.5.2930
ID=Tb427_050035900.1:CDS:1::Chr5_core_Tb427v10:983162-984815(+)	Tb927.5.2940:mRNA-p1	100	550	0	0	1	550	1	550	0	1140	550	550	1	Tb427_050035900	Tb927.5.2940
ID=Tb427_050036000.1:CDS:1::Chr5_core_Tb427v10:985345-987685(+)	Tb927.5.2950:mRNA-p1	99.872	779	1	0	1	779	1	779	0	1620	779	779	1	Tb427_050036000	Tb927.5.2950
ID=Tb427_050036100.1:CDS:1::Chr5_core_Tb427v10:988391-989552(+)	Tb927.5.2960:mRNA-p1	100	386	0	0	1	386	1	386	0	794	386	386	1	Tb427_050036100	Tb927.5.2960
ID=Tb427_050036200.1:CDS:1::Chr5_core_Tb427v10:990274-992767(+)	Tb927.5.2970:mRNA-p1	99.88	830	1	0	1	830	1	830	0	1703	830	830	1	Tb427_050036200	Tb927.5.2970
ID=Tb427_050036300.1:CDS:1::Chr5_core_Tb427v10:993027-996273(+)	Tb927.5.2980:mRNA-p1	99.722	1081	3	0	1	1081	1	1081	0	2231	1081	1081	1	Tb427_050036300	Tb927.5.2980
ID=Tb427_050036400.1:CDS:1::Chr5_core_Tb427v10:997241-998006(+)	Tb927.5.2990:mRNA-p1	98.425	254	4	0	1	254	1	254	0	495	254	254	1	Tb427_050036400	Tb927.5.2990
ID=Tb427_050036500.1:CDS:1::Chr5_core_Tb427v10:998757-999804(+)	Tb11.v5.0692.1-p1	99.713	348	1	0	1	348	165	512	0	721	348	512	0.68	Tb427_050036500	Tb11.v5.0692.1-p1
ID=Tb427_050036600.1:CDS:1::Chr5_core_Tb427v10:1000073-1001624(+)	Tb927.5.3010:mRNA-p1	99.806	516	1	0	1	516	1	516	0	1062	516	516	1	Tb427_050036600	Tb927.5.3010
ID=Tb427_050036700.1:CDS:1::Chr5_core_Tb427v10:1002492-1003755(+)	Tb927.5.3020:mRNA-p1	99.524	420	2	0	1	420	1	420	0	873	420	420	1	Tb427_050036700	Tb927.5.3020
ID=Tb427_050036800.1:CDS:1::Chr5_core_Tb427v10:1004265-1008048(+)	Tb927.5.3030:mRNA-p1	99.603	1260	5	0	1	1260	1	1260	0	2620	1260	1260	1	Tb427_050036800	Tb927.5.3030
ID=Tb427_050036900.1:CDS:1::Chr5_core_Tb427v10:1009502-1010099(+)	Tb927.5.3040:mRNA-p1	98.99	198	2	0	1	198	1	198	2.79e-146	403	198	198	1	Tb427_050036900	Tb927.5.3040
ID=Tb427_050037000.1:CDS:1::Chr5_core_Tb427v10:1011013-1012735(+)	Tb927.5.3050:mRNA-p1	99.127	573	5	0	1	573	1	573	0	1182	573	573	1	Tb427_050037000	Tb927.5.3050
ID=Tb427_050037100.1:CDS:1::Chr5_core_Tb427v10:1013557-1014562(+)	Tb927.5.3060:mRNA-p1	99.401	334	2	0	1	334	1	334	0	690	334	334	1	Tb427_050037100	Tb927.5.3060
ID=Tb427_050037200.1:CDS:1::Chr5_core_Tb427v10:1015108-1016725(+)	Tb927.5.3070:mRNA-p1	99.628	538	2	0	1	538	1	538	0	1111	538	538	1	Tb427_050037200	Tb927.5.3070
ID=Tb427_050037300.1:CDS:1::Chr5_core_Tb427v10:1017436-1018441(+)	Tb927.5.3080:mRNA-p1	99.401	334	2	0	1	334	1	334	0	675	334	334	1	Tb427_050037300	Tb927.5.3080
ID=Tb427_050037400.1:CDS:1::Chr5_core_Tb427v10:1018913-1019219(+)	Tb927.5.3090:mRNA-p1	100	101	0	0	1	101	1	101	5.27e-74	213	101	101	1	Tb427_050037400	Tb927.5.3090
ID=Tb427_050037500.1:CDS:1::Chr5_core_Tb427v10:1023400-1024165(-)	Tb927.5.3100:mRNA-p1	98.425	254	4	0	1	254	1	254	0	525	254	254	1	Tb427_050037500	Tb927.5.3100
ID=Tb427_050037600.1:CDS:1::Chr5_core_Tb427v10:1024769-1025426(-)	Tb927.5.3110:mRNA-p1	100	218	0	0	1	218	1	218	6.03e-164	449	218	218	1	Tb427_050037600	Tb927.5.3110
ID=Tb427_050037700.1:CDS:1::Chr5_core_Tb427v10:1026426-1027377(-)	Tb927.5.3120:mRNA-p1	98.101	316	3	1	1	316	1	313	0	636	316	313	1.01	Tb427_050037700	Tb927.5.3120
ID=Tb427_050037800.1:CDS:1::Chr5_core_Tb427v10:1030507-1031608(-)	Tb927.5.3130:mRNA-p1	98.361	366	6	0	1	366	1	366	0	732	366	366	1	Tb427_050037800	Tb927.5.3130
ID=Tb427_050037900.1:CDS:1::Chr5_core_Tb427v10:1032549-1033200(-)	Tb927.5.3140:mRNA-p1	99.074	216	2	0	1	216	1	216	2.39e-160	440	216	216	1	Tb427_050037900	Tb927.5.3140
ID=Tb427_050038000.1:CDS:1::Chr5_core_Tb427v10:1034555-1039484(-)	Tb927.5.3150:mRNA-p1	99.33	1642	11	0	1	1642	1	1642	0	3372	1642	1642	1	Tb427_050038000	Tb927.5.3150
ID=Tb427_050038100.1:CDS:1::Chr5_core_Tb427v10:1040858-1045133(-)	Tb927.5.3160:mRNA-p1	98.876	1424	16	0	1	1424	1	1424	0	2919	1424	1424	1	Tb427_050038100	Tb927.5.3160
ID=Tb427_050038200.1:CDS:1::Chr5_core_Tb427v10:1047028-1048990(-)	Tb927.5.3170:mRNA-p1	99.541	653	3	0	1	653	1	653	0	1339	653	653	1	Tb427_050038200	Tb927.5.3170
ID=Tb427_050038300.1:CDS:1::Chr5_core_Tb427v10:1050010-1050553(-)	Tb927.5.3180:mRNA-p1	96.667	180	5	1	1	180	1	179	1.31e-130	362	180	179	1.006	Tb427_050038300	Tb927.5.3180
ID=Tb427_050038400.1:CDS:1::Chr5_core_Tb427v10:1050884-1051517(-)	Tb927.5.3190:mRNA-p1	97.619	210	3	1	1	210	1	208	7.78e-151	416	210	208	1.01	Tb427_050038400	Tb927.5.3190
ID=Tb427_050038500.1:CDS:1::Chr5_core_Tb427v10:1052043-1052805(-)	Tb927.5.3200:mRNA-p1	96.525	259	3	1	1	253	1	259	0	509	253	259	0.977	Tb427_050038500	Tb927.5.3200
ID=Tb427_050038600.1:CDS:1::Chr5_core_Tb427v10:1054514-1054859(-)	Tb927.5.3210:mRNA-p1	100	114	0	0	1	114	1	114	3.25e-83	237	114	114	1	Tb427_050038600	Tb927.5.3210
ID=Tb427_050038700.1:CDS:1::Chr5_core_Tb427v10:1055882-1056509(-)	Tb927.5.3220:mRNA-p1	100	208	0	0	1	208	1	208	2.23e-155	427	208	208	1	Tb427_050038700	Tb927.5.3220
ID=Tb427_050038800.1:CDS:1::Chr5_core_Tb427v10:1057242-1063794(-)	Tb927.5.3230:mRNA-p1	98.672	2183	27	1	1	2183	1	2181	0	4442	2183	2181	1.001	Tb427_050038800	Tb927.5.3230
ID=Tb427_050038900.1:CDS:1::Chr5_core_Tb427v10:1064596-1066990(-)	Tb927.5.3240:mRNA-p1	98.871	797	9	0	1	797	1	797	0	1624	797	797	1	Tb427_050038900	Tb927.5.3240
ID=Tb427_050039000.1:CDS:1::Chr5_core_Tb427v10:1068592-1073266(-)	Tb927.5.3250.1:mRNA-p1	99.55	1557	7	0	1	1557	1	1557	0	3218	1557	1557	1	Tb427_050039000	Tb927.5.3250.1
ID=Tb427_050039100.1:CDS:1::Chr5_core_Tb427v10:1074574-1078774(-)	Tb927.5.3260:mRNA-p1	99.428	1399	8	0	1	1399	1	1399	0	2872	1399	1399	1	Tb427_050039100	Tb927.5.3260
ID=Tb427_050039200.1:CDS:1::Chr5_core_Tb427v10:1079636-1082138(-)	Tb927.5.3270:mRNA-p1	99.28	833	6	0	1	833	1	833	0	1723	833	833	1	Tb427_050039200	Tb927.5.3270
ID=Tb427_050039300.1:CDS:1::Chr5_core_Tb427v10:1082927-1086494(-)	Tb927.5.3280:mRNA-p1	98.485	1188	18	0	1	1188	1	1188	0	2402	1188	1188	1	Tb427_050039300	Tb927.5.3280
ID=Tb427_050039400.1:CDS:1::Chr5_core_Tb427v10:1089366-1092936(-)	Tb927.5.3290:mRNA-p1	98.907	1189	13	0	1	1189	1	1189	0	2442	1189	1189	1	Tb427_050039400	Tb927.5.3290
ID=Tb427_050039500.1:CDS:1::Chr5_core_Tb427v10:1094300-1094948(-)	Tb927.5.3300:mRNA-p1	99.07	215	2	0	1	215	1	215	6.67e-162	444	215	215	1	Tb427_050039500	Tb927.5.3300
ID=Tb427_050039600.1:CDS:1::Chr5_core_Tb427v10:1095947-1097021(-)	Tb927.5.3310:mRNA-p1	98.599	357	5	0	1	357	1	357	0	719	357	357	1	Tb427_050039600	Tb927.5.3310
ID=Tb427_050039700.1:CDS:1::Chr5_core_Tb427v10:1098248-1102010(-)	Tb927.5.3320:mRNA-p1	99.601	1253	5	0	1	1253	1	1253	0	2575	1253	1253	1	Tb427_050039700	Tb927.5.3320
ID=Tb427_050039800.1:CDS:1::Chr5_core_Tb427v10:1103367-1117446(-)	Tb927.5.3330:mRNA-p1	98.998	4692	47	0	1	4692	1	4692	0	9563	4692	4692	1	Tb427_050039800	Tb927.5.3330
ID=Tb427_050039900.1:CDS:1::Chr5_core_Tb427v10:1118311-1118599(-)	Tb927.5.3340:mRNA-p1	100	95	0	0	1	95	1	95	2.55e-67	195	95	95	1	Tb427_050039900	Tb927.5.3340
ID=Tb427_050040000.1:CDS:1::Chr5_core_Tb427v10:1119750-1120467(-)	Tb927.5.3350:mRNA-p1	99.16	238	2	0	1	238	1	238	0	500	238	238	1	Tb427_050040000	Tb927.5.3350
ID=Tb427_050040100.1:CDS:1::Chr5_core_Tb427v10:1121404-1122640(-)	Tb927.5.3360:mRNA-p1	99.513	411	2	0	1	411	1	411	0	850	411	411	1	Tb427_050040100	Tb927.5.3360
ID=Tb427_050040200.1:CDS:1::Chr5_core_Tb427v10:1123273-1124974(-)	Tb927.5.3370:mRNA-p1	99.647	566	2	0	1	566	1	566	0	1150	566	566	1	Tb427_050040200	Tb927.5.3370
ID=Tb427_050040300.1:CDS:1::Chr5_core_Tb427v10:1125909-1127730(-)	Tb927.5.3380:mRNA-p1	99.01	606	6	0	1	606	1	606	0	1219	606	606	1	Tb427_050040300	Tb927.5.3380
ID=Tb427_050040400.1:CDS:1::Chr5_core_Tb427v10:1128140-1128497(-)	Tb927.5.3390:pseudogenic_transcript-p1	100	118	0	0	1	118	1	118	5.18e-85	242	118	118	1	Tb427_050040400	Tb927.5.3390
ID=Tb427_050040500.1:CDS:1::Chr5_core_Tb427v10:1130247-1133283(-)	Tb927.5.3400:mRNA-p1	99.901	1011	1	0	1	1011	1	1011	0	2075	1011	1011	1	Tb427_050040500	Tb927.5.3400
ID=Tb427_050040600.1:CDS:1::Chr5_core_Tb427v10:1133751-1134543(-)	Tb927.5.3410:mRNA-p1	100	263	0	0	1	263	1	263	0	535	263	263	1	Tb427_050040600	Tb927.5.3410
ID=Tb427_050040700.1:CDS:1::Chr5_core_Tb427v10:1135377-1136964(-)	Tb927.5.3420:mRNA-p1	99.811	528	1	0	1	528	1	528	0	1087	528	528	1	Tb427_050040700	Tb927.5.3420
ID=Tb427_050040800.1:CDS:1::Chr5_core_Tb427v10:1137802-1140193(-)	Tb927.5.3430:mRNA-p1	99.372	796	5	0	1	796	1	796	0	1623	796	796	1	Tb427_050040800	Tb927.5.3430
ID=Tb427_050040900.1:CDS:1::Chr5_core_Tb427v10:1140991-1142137(-)	Tb927.5.3440:mRNA-p1	97.9	381	8	0	1	381	1	381	0	773	381	381	1	Tb427_050040900	Tb927.5.3440
ID=Tb427_050041000.1:CDS:1::Chr5_core_Tb427v10:1142551-1144135(-)	Tb927.5.3450:mRNA-p1	99.81	527	1	0	1	527	1	527	0	1098	527	527	1	Tb427_050041000	Tb927.5.3450
ID=Tb427_050041100.1:CDS:1::Chr5_core_Tb427v10:1144728-1146342(-)	Tb927.5.3460:mRNA-p1	99.441	537	3	0	1	537	1	537	0	1088	537	537	1	Tb427_050041100	Tb927.5.3460
ID=Tb427_050041200.1:CDS:1::Chr5_core_Tb427v10:1146787-1148056(-)	Tb927.5.3470:mRNA-p1	99.526	422	2	0	1	422	1	422	0	855	422	422	1	Tb427_050041200	Tb927.5.3470
ID=Tb427_050041300.1:CDS:1::Chr5_core_Tb427v10:1148684-1150355(-)	Tb927.5.3480:mRNA-p1	99.46	556	3	0	1	556	1	556	0	1154	556	556	1	Tb427_050041300	Tb927.5.3480
ID=Tb427_050041400.1:CDS:1::Chr5_core_Tb427v10:1150649-1151564(-)	Tb927.5.3490:mRNA-p1	100	304	0	0	1	304	1	304	0	617	304	304	1	Tb427_050041400	Tb927.5.3490
ID=Tb427_050041500.1:CDS:1::Chr5_core_Tb427v10:1152835-1154596(-)	Tb927.5.3500:mRNA-p1	99.488	586	3	0	1	586	1	586	0	1216	586	586	1	Tb427_050041500	Tb927.5.3500
ID=Tb427_050041600.1:CDS:1::Chr5_core_Tb427v10:1158453-1162053(+)	Tb927.5.3510:mRNA-p1	99.666	1199	4	0	1	1199	1	1199	0	2447	1199	1199	1	Tb427_050041600	Tb927.5.3510
ID=Tb427_050041700.1:CDS:1::Chr5_core_Tb427v10:1164152-1165160(+)	Tb927.5.3520:mRNA-p1	100	335	0	0	1	335	1	335	0	696	335	335	1	Tb427_050041700	Tb927.5.3520
ID=Tb427_050041800.1:CDS:1::Chr5_core_Tb427v10:1165329-1166124(+)	Tb927.5.3530:mRNA-p1	98.106	264	5	0	1	264	1	264	0	527	264	264	1	Tb427_050041800	Tb927.5.3530
ID=Tb427_050041900.1:CDS:1::Chr5_core_Tb427v10:1168026-1171050(+)	Tb927.5.3540:mRNA-p1	99.702	1007	3	0	1	1007	1	1007	0	2078	1007	1007	1	Tb427_050041900	Tb927.5.3540
ID=Tb427_050042000.1:CDS:1::Chr5_core_Tb427v10:1171571-1172846(+)	Tb927.5.3550:mRNA-p1	100	424	0	0	1	424	1	424	0	882	424	424	1	Tb427_050042000	Tb927.5.3550
ID=Tb427_050042100.1:CDS:1::Chr5_core_Tb427v10:1173162-1173813(+)	Tb927.5.3560:mRNA-p1	100	216	0	0	1	216	1	216	1.05e-163	449	216	216	1	Tb427_050042100	Tb927.5.3560
ID=Tb427_050042200.1:CDS:1::Chr5_core_Tb427v10:1175557-1176379(+)	Tb927.5.3570:mRNA-p1	100	273	0	0	1	273	1	273	0	563	273	273	1	Tb427_050042200	Tb927.5.3570
ID=Tb427_050042300.1:CDS:1::Chr5_core_Tb427v10:1177631-1178189(+)	Tb927.5.3580:mRNA-p1	99.459	185	1	0	1	185	1	185	8.18e-135	373	185	185	1	Tb427_050042300	Tb927.5.3580
ID=Tb427_050042400.1:CDS:1::Chr5_core_Tb427v10:1178750-1180577(+)	Tb927.5.3590:mRNA-p1	99.013	608	6	0	1	608	1	608	0	1270	608	608	1	Tb427_050042400	Tb927.5.3590
ID=Tb427_050042500.1:CDS:1::Chr5_core_Tb427v10:1181200-1184047(+)	Tb927.5.3600.2:mRNA-p1	99.367	948	6	0	1	948	1	948	0	1926	948	948	1	Tb427_050042500	Tb927.5.3600.2
ID=Tb427_050042600.1:CDS:1::Chr5_core_Tb427v10:1184665-1188049(+)	Tb927.5.3610:mRNA-p1	98.758	1127	14	0	1	1127	1	1127	0	2291	1127	1127	1	Tb427_050042600	Tb927.5.3610
ID=Tb427_050042700.1:CDS:1::Chr5_core_Tb427v10:1189411-1190749(+)	Tb927.5.3620:mRNA-p1	99.326	445	3	0	1	445	1	445	0	914	445	445	1	Tb427_050042700	Tb927.5.3620
ID=Tb427_050042800.1:CDS:1::Chr5_core_Tb427v10:1197265-1198501(+)	Tb927.5.3630:mRNA-p1	98.54	411	6	0	1	411	1	411	0	843	411	411	1	Tb427_050042800	Tb927.5.3630
ID=Tb427_050042900.1:CDS:1::Chr5_core_Tb427v10:1199673-1200486(+)	Tb927.5.3640:mRNA-p1	98.519	270	4	0	1	270	1	270	0	549	270	270	1	Tb427_050042900	Tb927.5.3640
ID=Tb427_050043000.1:CDS:1::Chr5_core_Tb427v10:1201045-1203460(+)	Tb927.5.3650:mRNA-p1	97.761	804	18	0	1	804	1	804	0	1610	804	804	1	Tb427_050043000	Tb927.5.3650
ID=Tb427_050043100.1:CDS:1::Chr5_core_Tb427v10:1204081-1205572(+)	Tb927.5.3660:mRNA-p1	99.597	496	2	0	1	496	1	496	0	1020	496	496	1	Tb427_050043100	Tb927.5.3660
ID=Tb427_050043200.1:CDS:1::Chr5_core_Tb427v10:1206569-1210298(+)	Tb927.5.3670:mRNA-p1	99.114	1242	11	0	1	1242	1	1242	0	2531	1242	1242	1	Tb427_050043200	Tb927.5.3670
ID=Tb427_050043300.1:CDS:1::Chr5_core_Tb427v10:1211137-1211908(+)	Tb927.5.3680:mRNA-p1	97.656	256	6	0	1	256	1	256	0	508	256	256	1	Tb427_050043300	Tb927.5.3680
ID=Tb427_050043400.1:CDS:1::Chr5_core_Tb427v10:1212502-1213180(+)	Tb927.5.3690:mRNA-p1	97.778	225	5	0	1	225	1	225	8.95e-165	452	225	225	1	Tb427_050043400	Tb927.5.3690
ID=Tb427_050043500.1:CDS:1::Chr5_core_Tb427v10:1214197-1215076(+)	Tb927.5.3700:mRNA-p1	99.658	292	1	0	1	292	1	292	0	606	292	292	1	Tb427_050043500	Tb927.5.3700
ID=Tb427_050043600.1:CDS:1::Chr5_core_Tb427v10:1216308-1218051(+)	Tb927.5.3710:mRNA-p1	99.138	580	5	0	1	580	1	580	0	1199	580	580	1	Tb427_050043600	Tb927.5.3710
ID=Tb427_050043700.1:CDS:1::Chr5_core_Tb427v10:1218643-1219282(+)	Tb927.5.3720:mRNA-p1	99.057	212	2	0	1	212	1	212	3.88e-158	434	212	212	1	Tb427_050043700	Tb927.5.3720
ID=Tb427_050043800.1:CDS:1::Chr5_core_Tb427v10:1220242-1221976(+)	Tb927.5.3730:mRNA-p1	99.827	577	1	0	1	577	1	577	0	1105	577	577	1	Tb427_050043800	Tb927.5.3730
ID=Tb427_050043900.1:CDS:1::Chr5_core_Tb427v10:1222216-1222696(+)	Tb927.5.3740:mRNA-p1	98.113	159	3	0	1	159	1	159	1.83e-114	320	159	159	1	Tb427_050043900	Tb927.5.3740
ID=Tb427_050044000.1:CDS:1::Chr5_core_Tb427v10:1223160-1223481(+)	Tb927.5.3745:mRNA-p1	100	106	0	0	1	106	1	106	9.73e-76	217	106	106	1	Tb427_050044000	Tb927.5.3745
ID=Tb427_050044100.1:CDS:1::Chr5_core_Tb427v10:1224027-1225590(+)	Tb927.5.3750:mRNA-p1	98.846	520	6	0	1	520	1	520	0	1069	520	520	1	Tb427_050044100	Tb927.5.3750
ID=Tb427_050044200.1:CDS:1::Chr5_core_Tb427v10:1225846-1227331(+)	Tb927.5.3760:mRNA-p1	98.583	494	7	0	1	494	1	494	0	1005	494	494	1	Tb427_050044200	Tb927.5.3760
ID=Tb427_050044300.1:CDS:1::Chr5_core_Tb427v10:1229085-1230231(+)	Tb927.5.3440:mRNA-p1	98.425	381	6	0	1	381	1	381	0	776	381	381	1	Tb427_050044300	Tb927.5.3440
ID=Tb427_050044500.1:CDS:1::Chr5_core_Tb427v10:1234434-1235226(+)	Tb927.5.3790:mRNA-p1	98.859	263	3	0	1	263	1	263	0	538	263	263	1	Tb427_050044500	Tb927.5.3790
ID=Tb427_050044600.1:CDS:1::Chr5_core_Tb427v10:1237599-1243101(+)	Tb927.5.3800:mRNA-p1	99.618	1833	7	0	1	1833	1	1833	0	3805	1833	1833	1	Tb427_050044600	Tb927.5.3800
ID=Tb427_050044700.1:CDS:1::Chr5_core_Tb427v10:1244994-1246371(+)	Tb927.5.3810:mRNA-p1	99.782	458	1	0	1	458	1	458	0	941	458	458	1	Tb427_050044700	Tb927.5.3810
ID=Tb427_050044800.1:CDS:1::Chr5_core_Tb427v10:1247479-1248463(+)	Tb927.5.3820:mRNA-p1	100	327	0	0	1	327	1	327	0	672	327	327	1	Tb427_050044800	Tb927.5.3820
ID=Tb427_050044900.1:CDS:1::Chr5_core_Tb427v10:1249273-1250215(+)	Tb927.5.3830:mRNA-p1	98.722	313	4	0	1	313	1	313	0	638	313	313	1	Tb427_050044900	Tb927.5.3830
ID=Tb427_050045000.1:CDS:1::Chr5_core_Tb427v10:1251216-1252944(+)	Tb927.5.3840:mRNA-p1	99.478	575	3	0	1	575	1	575	0	1190	575	575	1	Tb427_050045000	Tb927.5.3840
ID=Tb427_050045100.1:CDS:1::Chr5_core_Tb427v10:1253529-1256202(+)	Tb927.5.3850:mRNA-p1	98.541	891	12	1	1	890	1	891	0	1815	890	891	0.999	Tb427_050045100	Tb927.5.3850
ID=Tb427_050045200.1:CDS:1::Chr5_core_Tb427v10:1256964-1258539(+)	Tb927.5.3860:mRNA-p1	100	524	0	0	1	524	1	524	0	1090	524	524	1	Tb427_050045200	Tb927.5.3860
ID=Tb427_050045300.1:CDS:1::Chr5_core_Tb427v10:1260511-1262707(+)	Tb927.5.3870:mRNA-p1	99.042	731	7	0	1	731	1	731	0	1488	731	731	1	Tb427_050045300	Tb927.5.3870
ID=Tb427_050045400.1:CDS:1::Chr5_core_Tb427v10:1263207-1265430(+)	Tb927.5.3880:mRNA-p1	100	740	0	0	1	740	1	740	0	1534	740	740	1	Tb427_050045400	Tb927.5.3880
ID=Tb427_050045500.1:CDS:1::Chr5_core_Tb427v10:1266005-1266920(+)	Tb927.5.3890:mRNA-p1	98.684	304	4	0	1	304	1	304	0	626	304	304	1	Tb427_050045500	Tb927.5.3890
ID=Tb427_050045600.1:CDS:1::Chr5_core_Tb427v10:1267468-1267759(+)	Tb927.5.3895:mRNA-p1	100	96	0	0	1	96	1	96	3.85e-68	197	96	96	1	Tb427_050045600	Tb927.5.3895
ID=Tb427_050045700.1:CDS:1::Chr5_core_Tb427v10:1268291-1270526(+)	Tb927.5.3900:mRNA-p1	99.866	744	1	0	1	744	1	744	0	1548	744	744	1	Tb427_050045700	Tb927.5.3900
ID=Tb427_050045800.1:CDS:1::Chr5_core_Tb427v10:1270929-1272048(+)	Tb927.5.3910:mRNA-p1	99.731	372	1	0	1	372	1	372	0	773	372	372	1	Tb427_050045800	Tb927.5.3910
ID=Tb427_050045900.1:CDS:1::Chr5_core_Tb427v10:1272582-1275531(+)	Tb927.5.3920:mRNA-p1	99.695	982	3	0	1	982	1	982	0	2000	982	982	1	Tb427_050045900	Tb927.5.3920
ID=Tb427_050046000.1:CDS:1::Chr5_core_Tb427v10:1275962-1277330(+)	Tb927.5.3930:mRNA-p1	99.341	455	3	0	1	455	1	455	0	907	455	455	1	Tb427_050046000	Tb927.5.3930
ID=Tb427_050046100.1:CDS:1::Chr5_core_Tb427v10:1278152-1280168(+)	Tb927.5.3940:mRNA-p1	98.808	671	8	0	1	671	1	671	0	1379	671	671	1	Tb427_050046100	Tb927.5.3940
ID=Tb427_050046200.1:CDS:1::Chr5_core_Tb427v10:1280483-1281440(+)	Tb927.5.3950:mRNA-p1	99.686	318	1	0	1	318	1	318	0	655	318	318	1	Tb427_050046200	Tb927.5.3950
ID=Tb427_050046300.1:CDS:1::Chr5_core_Tb427v10:1281876-1282983(+)	Tb927.5.3960:mRNA-p1	99.457	368	2	0	1	368	1	368	0	758	368	368	1	Tb427_050046300	Tb927.5.3960
ID=Tb427_050046400.1:CDS:1::Chr5_core_Tb427v10:1283351-1284134(+)	Tb927.5.3970:mRNA-p1	98.846	260	3	0	1	260	1	260	0	531	260	260	1	Tb427_050046400	Tb927.5.3970
ID=Tb427_050046500.1:CDS:1::Chr5_core_Tb427v10:1284676-1285801(+)	Tb927.5.3980:mRNA-p1	100	374	0	0	1	374	1	374	0	778	374	374	1	Tb427_050046500	Tb927.5.3980
ID=Tb427_050046700.1:CDS:1::Chr5_core_Tb427v10:1292169-1293603(+)	Tb927.5.3990:mRNA-p1	97.904	477	10	0	1	477	1	477	0	966	477	477	1	Tb427_050046700	Tb927.5.3990
ID=Tb427_050046800.1:CDS:1::Chr5_core_Tb427v10:1294207-1294681(+)	Tb927.5.4000:mRNA-p1	97.452	157	4	0	1	157	1	157	1.47e-108	304	157	157	1	Tb427_050046800	Tb927.5.4000
ID=Tb427_050046900.1:CDS:1::Chr5_core_Tb427v10:1295005-1295920(-)	Tb927.5.4010:mRNA-p1	84.868	304	46	0	1	304	1	304	0	530	304	304	1	Tb427_050046900	Tb927.5.4010
ID=Tb427_050047000.1:CDS:1::Chr5_core_Tb427v10:1297878-1298697(-)	Tb927.5.4020:mRNA-p1	97.426	272	7	0	1	272	1	272	0	518	272	272	1	Tb427_050047000	Tb927.5.4020
ID=Tb427_050047100.1:CDS:1::Chr5_core_Tb427v10:1299014-1299293(-)	Tb927.5.4030:mRNA-p1	100	92	0	0	1	92	1	92	6.57e-64	186	92	92	1	Tb427_050047100	Tb927.5.4030
ID=Tb427_050047200.1:CDS:1::Chr5_core_Tb427v10:1299810-1302264(-)	Tb927.5.4040:mRNA-p1	99.51	817	4	0	1	817	1	817	0	1697	817	817	1	Tb427_050047200	Tb927.5.4040
ID=Tb427_050047300.1:CDS:1::Chr5_core_Tb427v10:1302537-1302849(-)	Tb927.5.4050:mRNA-p1	99.029	103	1	0	1	103	1	103	1.71e-73	211	103	103	1	Tb427_050047300	Tb927.5.4050
ID=Tb427_050047400.1:CDS:1::Chr5_core_Tb427v10:1303458-1305612(-)	Tb927.5.4060:mRNA-p1	98.745	717	9	0	1	717	1	717	0	1459	717	717	1	Tb427_050047400	Tb927.5.4060
ID=Tb427_050047500.1:CDS:1::Chr5_core_Tb427v10:1305966-1307793(-)	Tb927.5.4070:mRNA-p1	98.355	608	10	0	1	608	1	608	0	1249	608	608	1	Tb427_050047500	Tb927.5.4070
ID=Tb427_050047600.1:CDS:1::Chr5_core_Tb427v10:1308092-1309694(-)	Tb927.5.4080:mRNA-p1	98.311	533	9	0	1	533	1	533	0	1084	533	533	1	Tb427_050047600	Tb927.5.4080
ID=Tb427_050047700.1:CDS:1::Chr5_core_Tb427v10:1310270-1310996(-)	Tb927.5.4090:mRNA-p1	98.755	241	3	0	1	241	1	241	1.11e-177	486	241	241	1	Tb427_050047700	Tb927.5.4090
ID=Tb427_050047800.1:CDS:1::Chr5_core_Tb427v10:1311673-1313116(-)	Tb927.5.4100:mRNA-p1	99.792	480	1	0	1	480	1	480	0	975	480	480	1	Tb427_050047800	Tb927.5.4100
ID=Tb427_050047900.1:CDS:1::Chr5_core_Tb427v10:1313880-1316466(-)	Tb927.5.4110:mRNA-p1	99.535	861	4	0	1	861	1	861	0	1784	861	861	1	Tb427_050047900	Tb927.5.4110
ID=Tb427_050048000.1:CDS:1::Chr5_core_Tb427v10:1316905-1317481(-)	Tb927.5.4120:mRNA-p1	98.953	191	2	0	1	191	1	191	7.45e-143	394	191	191	1	Tb427_050048000	Tb927.5.4120
ID=Tb427_050048100.1:CDS:1::Chr5_core_Tb427v10:1317898-1321093(-)	Tb927.5.4130:mRNA-p1	98.026	1064	21	0	1	1064	1	1064	0	2141	1064	1064	1	Tb427_050048100	Tb927.5.4130
ID=Tb427_050048200.1:CDS:1::Chr5_core_Tb427v10:1321792-1322890(-)	Tb927.5.4140:mRNA-p1	97.534	365	9	0	1	365	1	365	0	703	365	365	1	Tb427_050048200	Tb927.5.4140
ID=Tb427_050048300.1:CDS:1::Chr5_core_Tb427v10:1323987-1325148(-)	Tb927.5.4150:mRNA-p1	99.482	386	2	0	1	386	1	386	0	796	386	386	1	Tb427_050048300	Tb927.5.4150
ID=Tb427_050048400.1:CDS:1::Chr5_core_Tb427v10:1325442-1326591(-)	Tb927.5.4160.1:mRNA-p1	97.382	382	10	0	1	382	1	382	0	747	382	382	1	Tb427_050048400	Tb927.5.4160.1
ID=Tb427_050048500.1:CDS:1::Chr5_core_Tb427v10:1326826-1327129(-)	Tb927.5.4170:mRNA-p1	100	100	0	0	1	100	1	100	6.48e-65	189	100	100	1	Tb427_050048500	Tb927.5.4170
ID=Tb427_050048600.1:CDS:1::Chr5_core_Tb427v10:1327562-1327865(-)	Tb927.5.4170:mRNA-p1	100	100	0	0	1	100	1	100	6.48e-65	189	100	100	1	Tb427_050048600	Tb927.5.4170
ID=Tb427_050048700.1:CDS:1::Chr5_core_Tb427v10:1328298-1328601(-)	Tb927.5.4170:mRNA-p1	100	100	0	0	1	100	1	100	6.48e-65	189	100	100	1	Tb427_050048700	Tb927.5.4170
ID=Tb427_050048800.1:CDS:1::Chr5_core_Tb427v10:1329034-1329337(-)	Tb927.5.4170:mRNA-p1	100	100	0	0	1	100	1	100	6.48e-65	189	100	100	1	Tb427_050048800	Tb927.5.4170
ID=Tb427_050048900.1:CDS:1::Chr5_core_Tb427v10:1329770-1330073(-)	Tb927.5.4170:mRNA-p1	100	100	0	0	1	100	1	100	6.48e-65	189	100	100	1	Tb427_050048900	Tb927.5.4170
ID=Tb427_050049000.1:CDS:1::Chr5_core_Tb427v10:1330506-1330809(-)	Tb927.5.4170:mRNA-p1	100	100	0	0	1	100	1	100	6.48e-65	189	100	100	1	Tb427_050049000	Tb927.5.4170
ID=Tb427_050049100.1:CDS:1::Chr5_core_Tb427v10:1331242-1331545(-)	Tb927.5.4170:mRNA-p1	100	100	0	0	1	100	1	100	6.48e-65	189	100	100	1	Tb427_050049100	Tb927.5.4170
ID=Tb427_050049200.1:CDS:1::Chr5_core_Tb427v10:1331978-1332281(-)	Tb927.5.4170:mRNA-p1	100	100	0	0	1	100	1	100	6.48e-65	189	100	100	1	Tb427_050049200	Tb927.5.4170
ID=Tb427_050049300.1:CDS:1::Chr5_core_Tb427v10:1332714-1333017(-)	Tb927.5.4170:mRNA-p1	100	100	0	0	1	100	1	100	6.48e-65	189	100	100	1	Tb427_050049300	Tb927.5.4170
ID=Tb427_050049400.1:CDS:1::Chr5_core_Tb427v10:1333450-1333753(-)	Tb927.5.4170:mRNA-p1	100	100	0	0	1	100	1	100	6.48e-65	189	100	100	1	Tb427_050049400	Tb927.5.4170
ID=Tb427_050049500.1:CDS:1::Chr5_core_Tb427v10:1334186-1334489(-)	Tb927.5.4170:mRNA-p1	100	100	0	0	1	100	1	100	6.48e-65	189	100	100	1	Tb427_050049500	Tb927.5.4170
ID=Tb427_050049600.1:CDS:1::Chr5_core_Tb427v10:1334922-1335225(-)	Tb927.5.4170:mRNA-p1	100	100	0	0	1	100	1	100	6.48e-65	189	100	100	1	Tb427_050049600	Tb927.5.4170
ID=Tb427_050049700.1:CDS:1::Chr5_core_Tb427v10:1335658-1335961(-)	Tb927.5.4170:mRNA-p1	100	100	0	0	1	100	1	100	6.48e-65	189	100	100	1	Tb427_050049700	Tb927.5.4170
ID=Tb427_050049800.1:CDS:1::Chr5_core_Tb427v10:1336394-1336697(-)	Tb927.5.4170:mRNA-p1	100	100	0	0	1	100	1	100	6.48e-65	189	100	100	1	Tb427_050049800	Tb927.5.4170
ID=Tb427_050049900.1:CDS:1::Chr5_core_Tb427v10:1337130-1337433(-)	Tb927.5.4170:mRNA-p1	100	100	0	0	1	100	1	100	6.48e-65	189	100	100	1	Tb427_050049900	Tb927.5.4170
ID=Tb427_050050000.1:CDS:1::Chr5_core_Tb427v10:1337866-1338169(-)	Tb927.5.4170:mRNA-p1	100	100	0	0	1	100	1	100	6.48e-65	189	100	100	1	Tb427_050050000	Tb927.5.4170
ID=Tb427_050050100.1:CDS:1::Chr5_core_Tb427v10:1338602-1338905(-)	Tb927.5.4170:mRNA-p1	100	100	0	0	1	100	1	100	6.48e-65	189	100	100	1	Tb427_050050100	Tb927.5.4170
ID=Tb427_050050300.1:CDS:1::Chr5_core_Tb427v10:1342164-1343391(-)	Tb927.5.4280:mRNA-p1	99.265	408	3	0	1	408	1	408	0	833	408	408	1	Tb427_050050300	Tb927.5.4280
ID=Tb427_050050400.1:CDS:1::Chr5_core_Tb427v10:1343781-1344867(-)	Tb927.5.4290:mRNA-p1	98.892	361	4	0	1	361	1	361	0	737	361	361	1	Tb427_050050400	Tb927.5.4290
ID=Tb427_050050500.1:CDS:1::Chr5_core_Tb427v10:1345277-1348364(-)	Tb927.5.4300:mRNA-p1	98.833	1028	12	0	1	1028	1	1028	0	2096	1028	1028	1	Tb427_050050500	Tb927.5.4300
ID=Tb427_050050600.1:CDS:1::Chr5_core_Tb427v10:1348689-1351134(-)	Tb927.5.4310:mRNA-p1	99.509	814	4	0	1	814	1	814	0	1672	814	814	1	Tb427_050050600	Tb927.5.4310
ID=Tb427_050050700.1:CDS:1::Chr5_core_Tb427v10:1351833-1352679(-)	Tb927.5.4320:mRNA-p1	96.831	284	2	2	1	281	1	280	0	559	281	280	1.004	Tb427_050050700	Tb927.5.4320
ID=Tb427_050050800.1:CDS:1::Chr5_core_Tb427v10:1353292-1354612(-)	Tb927.5.4330:mRNA-p1	99.317	439	3	0	1	439	1	439	0	897	439	439	1	Tb427_050050800	Tb927.5.4330
ID=Tb427_050050900.1:CDS:1::Chr5_core_Tb427v10:1355233-1356991(-)	Tb927.5.4340:mRNA-p1	99.145	585	5	0	1	585	1	585	0	1185	585	585	1	Tb427_050050900	Tb927.5.4340
ID=Tb427_050051000.1:CDS:1::Chr5_core_Tb427v10:1358326-1358839(-)	Tb927.5.4350:mRNA-p1	100	170	0	0	1	170	1	170	9.88e-127	351	170	170	1	Tb427_050051000	Tb927.5.4350
ID=Tb427_050051200.1:CDS:1::Chr5_core_Tb427v10:1364317-1366228(-)	Tb05.5K5.30:mRNA-p1	99.843	636	1	0	1	636	1	636	0	1325	636	636	1	Tb427_050051200	Tb05.5K5.30
ID=Tb427_050051300.1:CDS:1::Chr5_core_Tb427v10:1367412-1367820(-)	Tb05.5K5.40:mRNA-p1	100	135	0	0	1	135	1	135	4.93e-98	276	135	135	1	Tb427_050051300	Tb05.5K5.40
ID=Tb427_050051400.1:CDS:1::Chr5_core_Tb427v10:1368275-1369574(-)	Tb05.5K5.50:mRNA-p1	99.769	432	1	0	1	432	1	432	0	882	432	432	1	Tb427_050051400	Tb05.5K5.50
ID=Tb427_050051500.1:CDS:1::Chr5_core_Tb427v10:1369923-1370580(-)	Tb05.5K5.60:mRNA-p1	99.541	218	1	0	1	218	1	218	9.31e-160	439	218	218	1	Tb427_050051500	Tb05.5K5.60
ID=Tb427_050051600.1:CDS:1::Chr5_core_Tb427v10:1371083-1372982(-)	Tb05.5K5.70:mRNA-p1	99.842	632	1	0	1	632	1	632	0	1298	632	632	1	Tb427_050051600	Tb05.5K5.70
ID=Tb427_050051700.1:CDS:1::Chr5_core_Tb427v10:1373931-1374987(-)	Tb927.5.4430:mRNA-p1	99.43	351	2	0	1	351	1	351	0	724	351	351	1	Tb427_050051700	Tb927.5.4430
ID=Tb427_050051800.1:CDS:1::Chr5_core_Tb427v10:1375357-1375630(-)	Tb05.5K5.90:mRNA-p1	100	90	0	0	1	90	1	90	4.96e-65	189	90	90	1	Tb427_050051800	Tb05.5K5.90
ID=Tb427_050051900.1:CDS:1::Chr5_core_Tb427v10:1376466-1376976(-)	Tb05.5K5.100:mRNA-p1	100	169	0	0	1	169	1	169	1.12e-124	346	169	169	1	Tb427_050051900	Tb05.5K5.100
ID=Tb427_050052000.1:CDS:1::Chr5_core_Tb427v10:1377809-1380326(-)	Tb05.5K5.110:mRNA-p1	99.642	838	3	0	1	838	1	838	0	1731	838	838	1	Tb427_050052000	Tb05.5K5.110
ID=Tb427_050052100.1:CDS:1::Chr5_core_Tb427v10:1381669-1384207(-)	Tb05.5K5.120:mRNA-p1	99.763	845	2	0	1	845	1	845	0	1743	845	845	1	Tb427_050052100	Tb05.5K5.120
ID=Tb427_050052200.1:CDS:1::Chr5_core_Tb427v10:1384687-1386427(-)	Tb05.5K5.130:mRNA-p1	100	579	0	0	1	579	1	579	0	1133	579	579	1	Tb427_050052200	Tb05.5K5.130
ID=Tb427_050052300.1:CDS:1::Chr5_core_Tb427v10:1386735-1387158(-)	Tb05.5K5.140:mRNA-p1	98.571	140	2	0	1	140	1	140	2.46e-101	285	140	140	1	Tb427_050052300	Tb05.5K5.140
ID=Tb427_050052400.1:CDS:1::Chr5_core_Tb427v10:1387437-1388022(-)	Tb05.5K5.150:mRNA-p1	100	194	0	0	1	194	1	194	5.46e-145	399	194	194	1	Tb427_050052400	Tb05.5K5.150
ID=Tb427_050052500.1:CDS:1::Chr5_core_Tb427v10:1388250-1388670(-)	Tb927.5.4510:mRNA-p1	98.561	139	2	0	1	139	1	139	1.52e-101	285	139	139	1	Tb427_050052500	Tb927.5.4510
ID=Tb427_050052600.1:CDS:1::Chr5_core_Tb427v10:1388954-1391735(-)	Tb05.5K5.160:mRNA-p1	98.704	926	12	0	1	926	1	926	0	1822	926	926	1	Tb427_050052600	Tb05.5K5.160
ID=Tb427_050052800.1:CDS:1::Chr5_core_Tb427v10:1402294-1406026(+)	Tb927.5.4550:mRNA-p1	98.713	1243	16	0	1	1243	1	1243	0	2524	1243	1243	1	Tb427_050052800	Tb927.5.4550
ID=Tb427_050052900.1:CDS:1::Chr5_core_Tb427v10:1408835-1412567(+)	Tb05.5K5.190:mRNA-p1	98.552	1243	18	0	1	1243	1	1243	0	2522	1243	1243	1	Tb427_050052900	Tb05.5K5.190
ID=Tb427_050053000.1:CDS:1::Chr5_core_Tb427v10:1414837-1416388(+)	Tb05.5K5.200:mRNA-p1	99.806	516	1	0	1	516	1	516	0	1054	516	516	1	Tb427_050053000	Tb05.5K5.200
ID=Tb427_050053100.1:CDS:1::Chr5_core_Tb427v10:1417670-1420127(+)	Tb05.5K5.210:mRNA-p1	98.166	818	15	0	1	818	1	818	0	1659	818	818	1	Tb427_050053100	Tb05.5K5.210
ID=Tb427_050053300.1:CDS:1::Chr5_core_Tb427v10:1424730-1427187(+)	Tb05.5K5.220:mRNA-p1	97.311	818	22	0	1	818	1	818	0	1647	818	818	1	Tb427_050053300	Tb05.5K5.220
[truncated: 6,005 more rows]
