# Supplementary material for: Allele-specific assembly of a eukaryotic genome corrects apparent frameshifts and reveals a lack of nonsense-mediated mRNA decay
Source: NAR Genom Bioinform. 2021 Sep 16;3(3):lqab082. doi: 10.1093/nargab/lqab082 (PMC8445201; doi:10.1093/nargab/lqab082)
Supplement: lqab082_Supplemental_Files [file lqab082_supplemental_files.zip › SupplementaryTable_S3.xlsx]

## Sheet: Table_summary
Supplementary Table S3
Allele-specific gene truncation analysis
Sheet name	Content
AlleleA_trunc	Putative genes from Tb427v10 which are truncated in a haplotype "A" in an allele-specific manner. Genes from Tb427v10 for which its best hit in haplotype "B" is apparently normal (size-ratio ~ 1 AND % of matches > 90 AND 'query length' / 'aln length' ratio > 0.9), while its best-hit in haplotype "A" is smaller, albeit highly similar (size-ratio > 1.1 AND % of matches >90 AND 'subject length' /' a…
AlleleA_missing	Putative genes from Tb427v10 which are missing in a haplotype "A" in an allele-specific manner. Genes from Tb427v10 for which its best hit in haplotype "B" is apparently normal (size-ratio ~ 1 AND % of matches > 90 AND 'query length' / 'aln length' ratio > 0.9), while its best-hit in haplotype "A" is not highly similar ( % of matches < 80 OR 'query length' /' aln length' ratio < 0.8).
AlleleB_trunc	Putative genes from Tb427v10 which are truncated in a haplotype "B" in an allele-specific manner. Genes from Tb427v10 for which its best hit in haplotype "A" is apparently normal (size-ratio ~ 1 AND % of matches > 90 AND 'query length' / 'aln length' ratio > 0.9), while its best-hit in haplotype "B" is smaller, albeit highly similar (size-ratio > 1.1 AND % of matches >90 AND 'subject length' /' a…
AlleleB_missing	Putative genes from Tb427v10 which are missing in a haplotype "B" in an allele-specific manner. Genes from Tb427v10 for which its best hit in haplotype "A" is apparently normal (size-ratio ~ 1 AND % of matches > 90 AND 'query length' / 'aln length' ratio > 0.9), while its best-hit in haplotype "B" is not highly similar ( % of matches < 80 OR 'query length' /' aln length' ratio < 0.8).
AlleleA_and_v10_trunc	Putative genes from Tb427v10 which are truncated in truncated in haplotype "A" in an allele-specific manner (and are also truncated in the collapsed assembly Tb427v10). Genes from Tb427v10 for which ist best hit in haplotype "A" is identical (size-ratio ~ 1 AND % of matches > 90 AND 'query length' / 'aln length' ratio > 0.9), while its best hit in haplotype "B" is bigger, albeit highly similar (s…
AlleleB_and_V10_trunc	Putative genes from Tb427v10 which are truncated in truncated in haplotype "B" in an allele-specific manner (and are also truncated in the collapsed assembly Tb427v10). Genes from Tb427v10 for which ist best hit in haplotype "B" is identical (size-ratio ~ 1 AND % of matches > 90 AND 'query length' / 'aln length' ratio > 0.9), while its best hit in haplotype "A" is bigger, albeit highly similar (s…

## Sheet: AlleleA_trunc
Query_ID	Subject_ID	% of matches	Aln_length	N° mismatches	N° of gap openings	StAlnQuery	EndAlnQuery	StAlnSubj	EndAlnSubj	Eval	BitScore	Qlen	Slen	ratio	Query_Gene_ID	Query_Chrom_ID	Query_Start	Query_End	Subject_Gene_ID	Subject_Chrom_ID	Subject_Start	Subject_End
ID=Tb427_030014300.1:CDS:1::Chr3_core_Tb427v10:254988-255594(+)	ID=Tb427_030014300.1:CDS:1::Chr3_core_Tb427v10_A:255130-255643(+)	99.412	170	0	1	33	201	1	170	6.22e-125	348	201	170	1.182	Tb427_030014300	Chr3_core_Tb427v10	254988	255594	Tb427_030014300	Chr3_core_Tb427v10_A	255130	255643
ID=Tb427_050005500.1:CDS:1::Chr5_core_Tb427v10:24920-25883(-)	ID=Tb427_050005500.1:CDS:1::Chr5_core_Tb427v10_A:24920-25571(-)	100	216	0	0	105	320	1	216	1.92e-165	457	320	216	1.481	Tb427_050005500	Chr5_core_Tb427v10	24920	25883	Tb427_050005500	Chr5_core_Tb427v10_A	24920	25571
ID=Tb427_080026700.1:CDS:1::Chr8_core_Tb427v10:569785-570424(+)	ID=Tb427_080026800.1:CDS:1::Chr8_core_Tb427v10_A:570578-571139(+)	99.462	186	1	0	1	186	1	186	4.3e-139	385	212	186	1.14	Tb427_080026700	Chr8_core_Tb427v10	569785	570424	Tb427_080026800	Chr8_core_Tb427v10_A	570578	571139
ID=Tb427_080060000.1:CDS:1::Chr8_core_Tb427v10:1504337-1505561(+)	ID=Tb427_080059900.1:CDS:1::Chr8_core_Tb427v10_A:1502678-1503335(+)	98.571	210	3	0	1	210	1	210	2.37e-149	420	407	218	1.867	Tb427_080060000	Chr8_core_Tb427v10	1504337	1505561	Tb427_080059900	Chr8_core_Tb427v10_A	1502678	1503335
ID=Tb427_090086700.1:CDS:1::Chr9_core_Tb427v10:1996664-1998782(+)	ID=Tb427_090086900.1:CDS:1::Chr9_core_Tb427v10_A:2025726-2027109(-)	93.111	450	31	0	256	705	10	459	0	873	705	460	1.533	Tb427_090086700	Chr9_core_Tb427v10	1996664	1998782	Tb427_090086900	Chr9_core_Tb427v10_A	2025726	2027109
ID=Tb427_100028300.1:CDS:1::Chr10_core_Tb427v10:574009-574471(-)	ID=Tb427_100028200.1:CDS:1::Chr10_core_Tb427v10_A:574649-575069(-)	93.814	97	6	0	1	97	1	97	1.1e-61	185	153	139	1.101	Tb427_100028300	Chr10_core_Tb427v10	574009	574471	Tb427_100028200	Chr10_core_Tb427v10_A	574649	575069
ID=Tb427_110009200.1:CDS:1::Chr11_core_Tb427v10:95447-96104(-)	ID=Tb427_110009300.1:CDS:1::Chr11_core_Tb427v10_A:103700-104228(-)	95.122	123	6	0	49	171	27	149	3.22e-71	213	218	175	1.246	Tb427_110009200	Chr11_core_Tb427v10	95447	96104	Tb427_110009300	Chr11_core_Tb427v10_A	103700	104228
ID=Tb427_110084700.1:CDS:1::Chr11_core_Tb427v10:2156473-2156878(-)	ID=Tb427_110083000.1:CDS:1::Chr11_core_Tb427v10_A:2122735-2123083(-)	98.246	114	2	0	1	114	1	114	3.07e-82	235	134	115	1.165	Tb427_110084700	Chr11_core_Tb427v10	2156473	2156878	Tb427_110083000	Chr11_core_Tb427v10_A	2122735	2123083

## Sheet: AlleleA_missing
Query_ID	Subject_ID	% of matches	Aln_length	N° mismatches	N° of gap openings	StAlnQuery	EndAlnQuery	StAlnSubj	EndAlnSubj	Eval	BitScore	Qlen	Slen	ratio	Query_Gene_ID	Query_Chrom_ID	Query_Start	Query_End	Subject_Gene_ID	Subject_Chrom_ID	Subject_Start	Subject_End
ID=Tb427_010032700.1:CDS:1::Chr1_core_Tb427v10:825858-826833(+)	ID=Tb427_030005100.1:CDS:1::Chr3_core_Tb427v10_A:3264-3798(-)	50.286	175	81	3	153	322	2	175	5.44e-52	168	324	177	1.831	Tb427_010032700	Chr1_core_Tb427v10	825858	826833	Tb427_030005100	Chr3_core_Tb427v10_A	3264	3798
ID=Tb427_030005700.1:CDS:1::Chr3_core_Tb427v10:36201-36900(-)	ID=Tb427_030005700.1:CDS:1::Chr3_core_Tb427v10_A:36160-36871(-)	74.477	239	51	3	1	232	1	236	1.79e-119	338	232	236	0.983	Tb427_030005700	Chr3_core_Tb427v10	36201	36900	Tb427_030005700	Chr3_core_Tb427v10_A	36160	36871
ID=Tb427_030029300.1:CDS:1::Chr3_core_Tb427v10:626654-628619(-)	ID=Tb427_110158300.1:CDS:1::Chr11_core_Tb427v10_A:3788040-3791787(+)	44.898	49	21	2	22	70	648	690	3.8	29.3	654	1248	0.524	Tb427_030029300	Chr3_core_Tb427v10	626654	628619	Tb427_110158300	Chr11_core_Tb427v10_A	3788040	3791787
ID=Tb427_040012000.1:CDS:1::Chr4_core_Tb427v10:197534-197681(-)	ID=Tb427_070012600.1:CDS:1::Chr7_core_Tb427v10_A:200154-212493(-)	37.838	37	22	1	1	36	224	260	1.6	23.9	48	4112	0.012	Tb427_040012000	Chr4_core_Tb427v10	197534	197681	Tb427_070012600	Chr7_core_Tb427v10_A	200154	212493
ID=Tb427_040047000.1:CDS:1::Chr4_core_Tb427v10:1083558-1084113(-)	ID=Tb427_010013600.1:CDS:1::Chr1_core_Tb427v10_A:238838-244199(+)	28.571	63	45	0	91	153	815	877	0.55	29.3	184	1786	0.103	Tb427_040047000	Chr4_core_Tb427v10	1083558	1084113	Tb427_010013600	Chr1_core_Tb427v10_A	238838	244199
ID=Tb427_050011300.1:CDS:1::Chr5_core_Tb427v10:258772-260245(+)	ID=Tb427_110143900.1:CDS:1::Chr11_core_Tb427v10_A:3460987-3462250(+)	33.426	359	219	9	90	437	1	350	2.88e-54	186	490	420	1.167	Tb427_050011300	Chr5_core_Tb427v10	258772	260245	Tb427_110143900	Chr11_core_Tb427v10_A	3460987	3462250
ID=Tb427_050016500.1:CDS:1::Chr5_core_Tb427v10:430439-430904(+)	ID=Tb427_090085600.1:CDS:1::Chr9_core_Tb427v10_A:1960529-1961684(-)	29.545	88	57	2	32	118	30	113	0.11	30.8	154	384	0.401	Tb427_050016500	Chr5_core_Tb427v10	430439	430904	Tb427_090085600	Chr9_core_Tb427v10_A	1960529	1961684
ID=Tb427_050020300.1:CDS:1::Chr5_core_Tb427v10:505931-509681(-)	ID=Tb427_040041700.1:CDS:1::Chr4_core_Tb427v10_A:943223-946928(-)	50.127	1179	577	6	69	1239	44	1219	0	1155	1249	1234	1.012	Tb427_050020300	Chr5_core_Tb427v10	505931	509681	Tb427_040041700	Chr4_core_Tb427v10_A	943223	946928
ID=Tb427_050046800.1:CDS:1::Chr5_core_Tb427v10:1294207-1294681(+)	ID=Tb427_040050400.1:CDS:1::Chr4_core_Tb427v10_A:1218465-1219302(-)	32.558	43	29	0	4	46	76	118	4.8	25.8	157	278	0.565	Tb427_050046800	Chr5_core_Tb427v10	1294207	1294681	Tb427_040050400	Chr4_core_Tb427v10_A	1218465	1219302
ID=Tb427_060032500.1:CDS:1::Chr6_core_Tb427v10:713700-714603(+)	ID=Tb427_110014900.1:CDS:1::Chr11_core_Tb427v10_A:240700-241702(+)	38.462	39	23	1	149	187	209	246	0.3	30.8	300	333	0.901	Tb427_060032500	Chr6_core_Tb427v10	713700	714603	Tb427_110014900	Chr11_core_Tb427v10_A	240700	241702
ID=Tb427_070040100.1:CDS:1::Chr7_core_Tb427v10:896843-897626(-)	ID=Tb427_040008700.1:CDS:1::Chr4_core_Tb427v10_A:114728-115868(-)	39.394	33	20	0	189	221	265	297	1.2	28.9	260	379	0.686	Tb427_070040100	Chr7_core_Tb427v10	896843	897626	Tb427_040008700	Chr4_core_Tb427v10_A	114728	115868
ID=Tb427_070042300.1:CDS:1::Chr7_core_Tb427v10:960470-960809(-)	ID=Tb427_040008100.1:CDS:1::Chr4_core_Tb427v10_A:96760-104272(-)	36.17	47	19	1	5	51	1806	1841	1.4	26.6	112	2503	0.045	Tb427_070042300	Chr7_core_Tb427v10	960470	960809	Tb427_040008100	Chr4_core_Tb427v10_A	96760	104272
ID=Tb427_070049500.1:CDS:1::Chr7_core_Tb427v10:1169867-1171145(-)	ID=Tb427_100144900.1:CDS:1::Chr10_core_Tb427v10_A:3342836-3344891(-)	32.692	52	35	0	342	393	291	342	2.1	29.3	425	684	0.621	Tb427_070049500	Chr7_core_Tb427v10	1169867	1171145	Tb427_100144900	Chr10_core_Tb427v10_A	3342836	3344891
ID=Tb427_070076300.1:CDS:1::Chr7_core_Tb427v10:1952544-1952994(+)	ID=Tb427_080033900.1:CDS:1::Chr8_core_Tb427v10_A:748338-750132(+)	38	50	19	2	54	97	507	550	0.36	29.3	149	597	0.25	Tb427_070076300	Chr7_core_Tb427v10	1952544	1952994	Tb427_080033900	Chr8_core_Tb427v10_A	748338	750132
ID=Tb427_080046100.1:CDS:1::Chr8_core_Tb427v10:1101912-1102548(-)	ID=Tb427_080045800.1:CDS:1::Chr8_core_Tb427v10_A:1094511-1095150(-)	69.34	212	64	1	1	211	1	212	2.03e-92	268	211	212	0.995	Tb427_080046100	Chr8_core_Tb427v10	1101912	1102548	Tb427_080045800	Chr8_core_Tb427v10_A	1094511	1095150
ID=Tb427_090050000.1:CDS:1::Chr9_core_Tb427v10:1140221-1140728(-)	ID=Tb427_050013200.1:CDS:1::Chr5_core_Tb427v10_A:316828-319810(+)	40	30	18	0	117	146	870	899	4.3	26.2	168	993	0.169	Tb427_090050000	Chr9_core_Tb427v10	1140221	1140728	Tb427_050013200	Chr5_core_Tb427v10_A	316828	319810
ID=Tb427_090058200.1:CDS:1::Chr9_core_Tb427v10:1325126-1325504(-)	ID=Tb427_100078600.1:CDS:1::Chr10_core_Tb427v10_A:1832743-1835932(-)	23.077	78	57	1	34	108	652	729	0.13	30	125	1062	0.118	Tb427_090058200	Chr9_core_Tb427v10	1325126	1325504	Tb427_100078600	Chr10_core_Tb427v10_A	1832743	1835932
ID=Tb427_090068800.1:CDS:1::Chr9_core_Tb427v10:1572030-1574337(+)	ID=Tb427_070073500.1:CDS:1::Chr7_core_Tb427v10_A:1856571-1859553(-)	30.435	92	59	2	518	604	669	760	0.093	34.7	768	993	0.773	Tb427_090068800	Chr9_core_Tb427v10	1572030	1574337	Tb427_070073500	Chr7_core_Tb427v10_A	1856571	1859553
ID=Tb427_090090700.1:CDS:1::Chr9_core_Tb427v10:2116468-2117341(+)	ID=Tb427_090091100.1:CDS:1::Chr9_core_Tb427v10_A:2124817-2125582(+)	67.241	290	59	2	1	290	1	254	4.21e-117	335	290	254	1.142	Tb427_090090700	Chr9_core_Tb427v10	2116468	2117341	Tb427_090091100	Chr9_core_Tb427v10_A	2124817	2125582
ID=Tb427_100062600.1:CDS:1::Chr10_core_Tb427v10:1438071-1452312(-)	ID=Tb427_080061400.1:CDS:1::Chr8_core_Tb427v10_A:1533017-1547450(+)	25.63	238	130	6	1	201	1	228	4.23e-11	68.6	4746	4810	0.987	Tb427_100062600	Chr10_core_Tb427v10	1438071	1452312	Tb427_080061400	Chr8_core_Tb427v10_A	1533017	1547450
ID=Tb427_100067100.1:CDS:1::Chr10_core_Tb427v10:1582746-1583142(-)	ID=Tb427_090016400.1:CDS:1::Chr9_core_Tb427v10_A:329873-330521(-)	27.083	48	33	2	72	117	111	158	1.8	26.6	131	215	0.609	Tb427_100067100	Chr10_core_Tb427v10	1582746	1583142	Tb427_090016400	Chr9_core_Tb427v10_A	329873	330521
ID=Tb427_100102900.1:CDS:1::Chr10_core_Tb427v10:2363041-2363542(+)	ID=Tb427_100039600.1:CDS:1::Chr10_core_Tb427v10_A:886246-891655(+)	31.481	54	28	2	26	74	658	707	0.67	28.9	166	1802	0.092	Tb427_100102900	Chr10_core_Tb427v10	2363041	2363542	Tb427_100039600	Chr10_core_Tb427v10_A	886246	891655
ID=Tb427_100133200.1:CDS:1::Chr10_core_Tb427v10:3045583-3045958(+)	ID=Tb427_070028800.1:CDS:1::Chr7_core_Tb427v10_A:618497-620003(-)	34.043	47	31	0	49	95	235	281	7.3	24.6	124	501	0.248	Tb427_100133200	Chr10_core_Tb427v10	3045583	3045958	Tb427_070028800	Chr7_core_Tb427v10_A	618497	620003
ID=Tb427_100141900.1:CDS:1::Chr10_core_Tb427v10:3271240-3271717(-)	ID=Tb427_110177100.1:CDS:1::Chr11_core_Tb427v10_A:4273964-4276229(-)	36.364	33	21	0	7	39	149	181	8.8	25	158	754	0.21	Tb427_100141900	Chr10_core_Tb427v10	3271240	3271717	Tb427_110177100	Chr11_core_Tb427v10_A	4273964	4276229
ID=Tb427_100155000.1:CDS:1::Chr10_core_Tb427v10:3583854-3584388(-)	ID=Tb427_090029700.1:CDS:1::Chr9_core_Tb427v10_A:637391-638858(+)	23.81	105	72	4	31	128	163	266	2.7	26.9	177	488	0.363	Tb427_100155000	Chr10_core_Tb427v10	3583854	3584388	Tb427_090029700	Chr9_core_Tb427v10_A	637391	638858
ID=Tb427_100158300.1:CDS:1::Chr10_core_Tb427v10:3673728-3674013(+)	ID=Tb427_100158200.1:CDS:1::Chr10_core_Tb427v10_A:3675955-3676507(+)	76.042	96	21	1	1	94	1	96	1.56e-34	115	94	183	0.514	Tb427_100158300	Chr10_core_Tb427v10	3673728	3674013	Tb427_100158200	Chr10_core_Tb427v10_A	3675955	3676507
ID=Tb427_110046200.1:CDS:1::Chr11_core_Tb427v10:1164330-1165005(+)	ID=Tb427_070077100.1:CDS:1::Chr7_core_Tb427v10_A:1975299-1977543(-)	20.408	98	65	4	120	217	37	121	6.2	26.6	224	747	0.3	Tb427_110046200	Chr11_core_Tb427v10	1164330	1165005	Tb427_070077100	Chr7_core_Tb427v10_A	1975299	1977543
ID=Tb427_110101600.1:CDS:1::Chr11_core_Tb427v10:2585362-2585887(-)	ID=Tb427_110128800.1:CDS:1::Chr11_core_Tb427v10_A:3069224-3071210(+)	32.5	40	20	1	16	55	336	368	5.2	26.2	174	661	0.263	Tb427_110101600	Chr11_core_Tb427v10	2585362	2585887	Tb427_110128800	Chr11_core_Tb427v10_A	3069224	3071210
ID=Tb427_110126100.1:CDS:1::Chr11_core_Tb427v10:3001261-3001630(+)	ID=Tb427_110159900.1:CDS:1::Chr11_core_Tb427v10_A:3835307-3838082(+)	26.168	107	67	3	16	122	292	386	1.1	27.3	122	924	0.132	Tb427_110126100	Chr11_core_Tb427v10	3001261	3001630	Tb427_110159900	Chr11_core_Tb427v10_A	3835307	3838082
ID=Tb427_110130400.1:CDS:1::Chr11_core_Tb427v10:3104899-3106945(-)	ID=Tb427_070075300.1:CDS:1::Chr7_core_Tb427v10_A:1912169-1914485(-)	27.948	619	402	18	47	633	129	735	2.9e-56	203	681	771	0.883	Tb427_110130400	Chr11_core_Tb427v10	3104899	3106945	Tb427_070075300	Chr7_core_Tb427v10_A	1912169	1914485
ID=Tb427_110163100.1:CDS:1::Chr11_core_Tb427v10:3925640-3926138(-)	ID=Tb427_100016200.1:CDS:1::Chr10_core_Tb427v10_A:278542-281377(-)	31.707	41	20	1	56	96	49	81	9.4	25	165	944	0.175	Tb427_110163100	Chr11_core_Tb427v10	3925640	3926138	Tb427_100016200	Chr10_core_Tb427v10_A	278542	281377

## Sheet: AlleleB_trunc
Query_ID	Subject_ID	% of matches	Aln_length	N° mismatches	N° of gap openings	StAlnQuery	EndAlnQuery	StAlnSubj	EndAlnSubj	Eval	BitScore	Qlen	Slen	ratio	Query_Gene_ID	Query_Chrom_ID	Query_Start	Query_End	Subject_Gene_ID	Subject_Chrom_ID	Subject_Start	Subject_End
ID=Tb427_030014400.1:CDS:1::Chr3_core_Tb427v10:256777-258079(+)	ID=Tb427_030014400.1:CDS:1::Chr3_core_Tb427v10_B:256915-258013(+)	96.438	365	11	1	1	363	1	365	0	721	433	365	1.186	Tb427_030014400	Chr3_core_Tb427v10	256777	258079	Tb427_030014400	Chr3_core_Tb427v10_B	256915	258013
ID=Tb427_040054300.1:CDS:1::Chr4_core_Tb427v10:1316300-1316921(-)	ID=Tb427_040054300.1:CDS:1::Chr4_core_Tb427v10_B:1317363-1317915(-)	98.305	177	3	0	1	177	1	177	2.47e-123	345	206	183	1.126	Tb427_040054300	Chr4_core_Tb427v10	1316300	1316921	Tb427_040054300	Chr4_core_Tb427v10_B	1317363	1317915
ID=Tb427_060005900.1:CDS:1::Chr6_core_Tb427v10:53880-54105(+)	ID=Tb427_060005900.1:CDS:1::Chr6_core_Tb427v10_B:53918-54044(+)	92.683	41	3	0	1	41	1	41	1.24e-21	77.4	74	41	1.805	Tb427_060005900	Chr6_core_Tb427v10	53880	54105	Tb427_060005900	Chr6_core_Tb427v10_B	53918	54044
ID=Tb427_070051300.1:CDS:1::Chr7_core_Tb427v10:1214279-1215842(-)	ID=Tb427_070051300.1:CDS:1::Chr7_core_Tb427v10_B:1215442-1216783(-)	98.238	454	0	1	67	520	1	446	0	858	520	446	1.166	Tb427_070051300	Chr7_core_Tb427v10	1214279	1215842	Tb427_070051300	Chr7_core_Tb427v10_B	1215442	1216783
ID=Tb427_070080600.1:CDS:1::Chr7_core_Tb427v10:2100721-2103769(-)	ID=Tb427_070080700.1:CDS:1::Chr7_core_Tb427v10_B:2102683-2105389(-)	99.556	901	4	0	115	1015	1	901	0	1865	1015	901	1.127	Tb427_070080600	Chr7_core_Tb427v10	2100721	2103769	Tb427_070080700	Chr7_core_Tb427v10_B	2102683	2105389
ID=Tb427_100139800.1:CDS:1::Chr10_core_Tb427v10:3229803-3232623(-)	ID=Tb427_100139600.1:CDS:1::Chr10_core_Tb427v10_B:3233895-3234933(-)	99.71	345	1	0	1	345	1	345	0	728	939	345	2.722	Tb427_100139800	Chr10_core_Tb427v10	3229803	3232623	Tb427_100139600	Chr10_core_Tb427v10_B	3233895	3234933
ID=Tb427_110046300.1:CDS:1::Chr11_core_Tb427v10:1166023-1167094(+)	ID=Tb427_110046500.1:CDS:1::Chr11_core_Tb427v10_B:1167400-1168363(+)	99.062	320	3	0	37	356	1	320	0	658	356	320	1.112	Tb427_110046300	Chr11_core_Tb427v10	1166023	1167094	Tb427_110046500	Chr11_core_Tb427v10_B	1167400	1168363
ID=Tb427_110145400.1:CDS:1::Chr11_core_Tb427v10:3509132-3510041(-)	ID=Tb427_110145700.1:CDS:1::Chr11_core_Tb427v10_B:3511341-3512127(-)	100	261	0	0	42	302	1	261	0	542	302	261	1.157	Tb427_110145400	Chr11_core_Tb427v10	3509132	3510041	Tb427_110145700	Chr11_core_Tb427v10_B	3511341	3512127
ID=Tb427_110154900.1:CDS:1::Chr11_core_Tb427v10:3725910-3726843(+)	ID=Tb427_110155200.1:CDS:1::Chr11_core_Tb427v10_B:3728111-3728849(+)	100	243	0	0	1	243	1	243	1.38e-176	486	310	245	1.265	Tb427_110154900	Chr11_core_Tb427v10	3725910	3726843	Tb427_110155200	Chr11_core_Tb427v10_B	3728111	3728849

## Sheet: AlleleB_missing
Query_ID	Subject_ID	% of matches	Aln_length	N° mismatches	N° of gap openings	StAlnQuery	EndAlnQuery	StAlnSubj	EndAlnSubj	Eval	BitScore	Qlen	Slen	ratio	Query_Gene_ID	Query_Chrom_ID	Query_Start	Query_End	Subject_Gene_ID	Subject_Chrom_ID	Subject_Start	Subject_End
ID=Tb427_020009100.1:CDS:1::Chr2_core_Tb427v10:146516-146975(-)	ID=Tb427_110013800.1:CDS:1::Chr11_core_Tb427v10_B:212961-216624(+)	23.288	73	53	1	36	108	444	513	1.3	27.7	152	1220	0.125	Tb427_020009100	Chr2_core_Tb427v10	146516	146975	Tb427_110013800	Chr11_core_Tb427v10_B	212961	216624
ID=Tb427_030016200.1:CDS:1::Chr3_core_Tb427v10:311601-312105(-)	ID=Tb427_030045400.1:CDS:1::Chr3_core_Tb427v10_B:1063292-1063961(-)	30.769	26	18	0	89	114	135	160	5.1	25.8	167	222	0.752	Tb427_030016200	Chr3_core_Tb427v10	311601	312105	Tb427_030045400	Chr3_core_Tb427v10_B	1063292	1063961
ID=Tb427_030024200.1:CDS:1::Chr3_core_Tb427v10:493024-493402(+)	ID=Tb427_090065500.1:CDS:1::Chr9_core_Tb427v10_B:1502397-1504170(+)	54.545	22	9	1	16	37	414	434	3.2	25.8	125	590	0.212	Tb427_030024200	Chr3_core_Tb427v10	493024	493402	Tb427_090065500	Chr9_core_Tb427v10_B	1502397	1504170
ID=Tb427_030043000.1:CDS:1::Chr3_core_Tb427v10:988073-988667(-)	ID=Tb427_100025800.1:CDS:1::Chr10_core_Tb427v10_B:514129-514645(+)	39.394	33	20	0	61	93	116	148	2.1	26.9	197	171	1.152	Tb427_030043000	Chr3_core_Tb427v10	988073	988667	Tb427_100025800	Chr10_core_Tb427v10_B	514129	514645
ID=Tb427_050052000.1:CDS:1::Chr5_core_Tb427v10:1377809-1380326(-)	ID=Tb427_100023100.1:CDS:1::Chr10_core_Tb427v10_B:456261-458853(+)	39.44	857	478	13	4	829	8	854	0	594	838	863	0.971	Tb427_050052000	Chr5_core_Tb427v10	1377809	1380326	Tb427_100023100	Chr10_core_Tb427v10_B	456261	458853
ID=Tb427_070045100.1:CDS:1::Chr7_core_Tb427v10:1037620-1038583(+)	ID=Tb427_100013500.1:CDS:1::Chr10_core_Tb427v10_B:213654-215697(+)	38.71	31	19	0	161	191	330	360	1.6	28.9	320	680	0.471	Tb427_070045100	Chr7_core_Tb427v10	1037620	1038583	Tb427_100013500	Chr10_core_Tb427v10_B	213654	215697
ID=Tb427_070055400.1:CDS:1::Chr7_core_Tb427v10:1314612-1315878(+)	ID=Tb427_010029800.1:CDS:1::Chr1_core_Tb427v10_B:745174-748678(+)	27.536	69	48	2	293	359	923	991	2.1	29.3	421	1167	0.361	Tb427_070055400	Chr7_core_Tb427v10	1314612	1315878	Tb427_010029800	Chr1_core_Tb427v10_B	745174	748678
ID=Tb427_070060800.1:CDS:1::Chr7_core_Tb427v10:1483926-1484946(+)	ID=Tb427_090081000.1:CDS:1::Chr9_core_Tb427v10_B:1860124-1862779(-)	31.111	45	30	1	8	52	122	165	0.92	30	339	884	0.383	Tb427_070060800	Chr7_core_Tb427v10	1483926	1484946	Tb427_090081000	Chr9_core_Tb427v10_B	1860124	1862779
ID=Tb427_070071200.1:CDS:1::Chr7_core_Tb427v10:1774262-1775906(+)	ID=Tb427_090010100.1:CDS:1::Chr9_core_Tb427v10_B:137557-139063(-)	50	64	28	2	459	519	438	500	3.84e-09	57.4	547	501	1.092	Tb427_070071200	Chr7_core_Tb427v10	1774262	1775906	Tb427_090010100	Chr9_core_Tb427v10_B	137557	139063
ID=Tb427_080007700.1:CDS:1::Chr8_core_Tb427v10:69538-70639(-)	ID=Tb427_080007800.1:CDS:1::Chr8_core_Tb427v10_B:71367-72327(-)	60.317	126	50	0	1	126	1	126	7.74e-43	150	366	319	1.147	Tb427_080007700	Chr8_core_Tb427v10	69538	70639	Tb427_080007800	Chr8_core_Tb427v10_B	71367	72327
ID=Tb427_080074100.1:CDS:1::Chr8_core_Tb427v10:1843753-1844938(-)	ID=Tb427_110074200.1:CDS:1::Chr11_core_Tb427v10_B:1914353-1917104(-)	23.834	193	125	8	121	294	711	900	0.12	33.1	394	916	0.43	Tb427_080074100	Chr8_core_Tb427v10	1843753	1844938	Tb427_110074200	Chr11_core_Tb427v10_B	1914353	1917104
ID=Tb427_090010300.1:CDS:1::Chr9_core_Tb427v10:138177-138981(-)	ID=Tb427_090010100.1:CDS:1::Chr9_core_Tb427v10_B:137557-139063(-)	62.172	267	100	1	1	267	1	266	3.15e-104	310	267	501	0.533	Tb427_090010300	Chr9_core_Tb427v10	138177	138981	Tb427_090010100	Chr9_core_Tb427v10_B	137557	139063
ID=Tb427_090012900.1:CDS:1::Chr9_core_Tb427v10:214080-214323(-)	ID=Tb427_100057700.1:CDS:1::Chr10_core_Tb427v10_B:1336658-1340387(+)	35.294	34	15	2	45	71	110	143	2	25	80	1242	0.064	Tb427_090012900	Chr9_core_Tb427v10	214080	214323	Tb427_100057700	Chr10_core_Tb427v10_B	1336658	1340387
ID=Tb427_090022400.1:CDS:1::Chr9_core_Tb427v10:452888-453329(-)	ID=Tb427_010013700.1:CDS:1::Chr1_core_Tb427v10_B:244249-245476(+)	30.303	66	39	2	63	128	208	266	0.66	28.1	146	408	0.358	Tb427_090022400	Chr9_core_Tb427v10	452888	453329	Tb427_010013700	Chr1_core_Tb427v10_B	244249	245476
ID=Tb427_090024600.1:CDS:1::Chr9_core_Tb427v10:506458-508585(+)	ID=Tb427_090024600.1:CDS:1::Chr9_core_Tb427v10_B:510234-512343(+)	66.334	701	229	3	13	708	4	702	0	958	708	702	1.009	Tb427_090024600	Chr9_core_Tb427v10	506458	508585	Tb427_090024600	Chr9_core_Tb427v10_B	510234	512343
ID=Tb427_090057000.1:CDS:1::Chr9_core_Tb427v10:1296631-1297075(-)	ID=Tb427_030028200.1:CDS:1::Chr3_core_Tb427v10_B:598696-602107(-)	31.818	44	30	0	82	125	71	114	1.5	27.3	147	1136	0.129	Tb427_090057000	Chr9_core_Tb427v10	1296631	1297075	Tb427_030028200	Chr3_core_Tb427v10_B	598696	602107
ID=Tb427_090092700.1:CDS:1::Chr9_core_Tb427v10:2163864-2165646(-)	ID=Tb427_070085200.1:CDS:1::Chr7_core_Tb427v10_B:2246543-2248682(+)	53.302	424	182	5	179	593	17	433	2e-151	451	593	712	0.833	Tb427_090092700	Chr9_core_Tb427v10	2163864	2165646	Tb427_070085200	Chr7_core_Tb427v10_B	2246543	2248682
ID=Tb427_100014500.1:CDS:1::Chr10_core_Tb427v10:240832-246229(+)	ID=Tb427_110030000.1:CDS:1::Chr11_core_Tb427v10_B:691310-696029(-)	36.467	351	192	8	150	473	78	424	1.14e-48	189	1798	1572	1.144	Tb427_100014500	Chr10_core_Tb427v10	240832	246229	Tb427_110030000	Chr11_core_Tb427v10_B	691310	696029
ID=Tb427_100019900.1:CDS:1::Chr10_core_Tb427v10:385238-385679(-)	ID=Tb427_060053200.1:CDS:1::Chr6_core_Tb427v10_B:1217560-1219801(+)	32.353	34	23	0	97	130	680	713	1.1	27.7	146	746	0.196	Tb427_100019900	Chr10_core_Tb427v10	385238	385679	Tb427_060053200	Chr6_core_Tb427v10_B	1217560	1219801
ID=Tb427_100030600.1:CDS:1::Chr10_core_Tb427v10:633806-635561(+)	ID=Tb427_110037200.1:CDS:1::Chr11_core_Tb427v10_B:869814-870720(-)	34	50	33	0	318	367	38	87	0.97	30.4	584	301	1.94	Tb427_100030600	Chr10_core_Tb427v10	633806	635561	Tb427_110037200	Chr11_core_Tb427v10_B	869814	870720
ID=Tb427_100035700.1:CDS:1::Chr10_core_Tb427v10:783502-783931(+)	ID=Tb427_080007200.1:CDS:1::Chr8_core_Tb427v10_B:53696-56675(-)	42.857	28	16	0	7	34	285	312	1.6	27.3	142	992	0.143	Tb427_100035700	Chr10_core_Tb427v10	783502	783931	Tb427_080007200	Chr8_core_Tb427v10_B	53696	56675
ID=Tb427_100048700.1:CDS:1::Chr10_core_Tb427v10:1129242-1132398(-)	ID=Tb427_110037900.1:CDS:1::Chr11_core_Tb427v10_B:904409-909299(+)	32	50	34	0	227	276	1481	1530	0.74	32.3	1051	1629	0.645	Tb427_100048700	Chr10_core_Tb427v10	1129242	1132398	Tb427_110037900	Chr11_core_Tb427v10_B	904409	909299
ID=Tb427_100071800.1:CDS:1::Chr10_core_Tb427v10:1695628-1697101(+)	ID=Tb427_100071500.1:CDS:1::Chr10_core_Tb427v10_B:1694984-1696454(+)	75.877	456	108	1	35	490	36	489	0	669	490	489	1.002	Tb427_100071800	Chr10_core_Tb427v10	1695628	1697101	Tb427_100071500	Chr10_core_Tb427v10_B	1694984	1696454
ID=Tb427_100092600.1:CDS:1::Chr10_core_Tb427v10:2120000-2120177(+)	ID=Tb427_080083800.1:CDS:1::Chr8_core_Tb427v10_B:2145753-2149068(+)	33.333	39	16	1	19	57	982	1010	1.6	24.3	58	1104	0.053	Tb427_100092600	Chr10_core_Tb427v10	2120000	2120177	Tb427_080083800	Chr8_core_Tb427v10_B	2145753	2149068
ID=Tb427_100097500.1:CDS:1::Chr10_core_Tb427v10:2234503-2235031(+)	ID=Tb427_070005600.1:CDS:1::Chr7_core_Tb427v10_B:23542-25159(+)	34.286	35	18	1	87	121	384	413	5.3	26.2	175	538	0.325	Tb427_100097500	Chr10_core_Tb427v10	2234503	2235031	Tb427_070005600	Chr7_core_Tb427v10_B	23542	25159
ID=Tb427_100122300.1:CDS:1::Chr10_core_Tb427v10:2794331-2794700(+)	ID=Tb427_100078800.1:CDS:1::Chr10_core_Tb427v10_B:1845943-1848427(-)	52.381	21	10	0	51	71	440	460	0.42	28.5	122	827	0.148	Tb427_100122300	Chr10_core_Tb427v10	2794331	2794700	Tb427_100078800	Chr10_core_Tb427v10_B	1845943	1848427
ID=Tb427_100144100.1:CDS:1::Chr10_core_Tb427v10:3325307-3327731(-)	ID=Tb427_110119200.1:CDS:1::Chr11_core_Tb427v10_B:2799780-2802948(+)	27.066	617	363	19	169	710	313	917	5.16e-51	192	807	1055	0.765	Tb427_100144100	Chr10_core_Tb427v10	3325307	3327731	Tb427_110119200	Chr11_core_Tb427v10_B	2799780	2802948
ID=Tb427_100152300.1:CDS:1::Chr10_core_Tb427v10:3499542-3502884(-)	ID=Tb427_100105800.1:CDS:1::Chr10_core_Tb427v10_B:2448709-2450482(+)	25.49	102	63	2	284	377	493	589	0.47	32.7	1113	590	1.886	Tb427_100152300	Chr10_core_Tb427v10	3499542	3502884	Tb427_100105800	Chr10_core_Tb427v10_B	2448709	2450482
ID=Tb427_110022600.1:CDS:1::Chr11_core_Tb427v10:498195-498426(-)	ID=Tb427_020012000.1:CDS:1::Chr2_core_Tb427v10_B:248674-249976(+)	42.857	28	16	0	34	61	71	98	1	25.8	76	433	0.176	Tb427_110022600	Chr11_core_Tb427v10	498195	498426	Tb427_020012000	Chr2_core_Tb427v10_B	248674	249976
ID=Tb427_110022700.1:CDS:1::Chr11_core_Tb427v10:498852-499095(-)	ID=Tb427_020012000.1:CDS:1::Chr2_core_Tb427v10_B:248674-249976(+)	39.286	28	17	0	38	65	71	98	1.8	25.4	80	433	0.185	Tb427_110022700	Chr11_core_Tb427v10	498852	499095	Tb427_020012000	Chr2_core_Tb427v10_B	248674	249976
ID=Tb427_110023400.1:CDS:1::Chr11_core_Tb427v10:514435-514636(-)	ID=Tb427_020012000.1:CDS:1::Chr2_core_Tb427v10_B:248674-249976(+)	44.444	27	15	0	14	40	71	97	1.2	25	66	433	0.152	Tb427_110023400	Chr11_core_Tb427v10	514435	514636	Tb427_020012000	Chr2_core_Tb427v10_B	248674	249976
ID=Tb427_110023600.1:CDS:1::Chr11_core_Tb427v10:515719-515980(-)	ID=Tb427_020012000.1:CDS:1::Chr2_core_Tb427v10_B:248674-249976(+)	40	45	17	2	1	35	53	97	0.2	28.1	86	433	0.199	Tb427_110023600	Chr11_core_Tb427v10	515719	515980	Tb427_020012000	Chr2_core_Tb427v10_B	248674	249976
ID=Tb427_110060800.1:CDS:1::Chr11_core_Tb427v10:1543664-1545977(+)	ID=Tb427_110139500.1:CDS:1::Chr11_core_Tb427v10_B:3334787-3337298(+)	31.311	610	319	11	133	690	175	736	4.96e-76	261	770	836	0.921	Tb427_110060800	Chr11_core_Tb427v10	1543664	1545977	Tb427_110139500	Chr11_core_Tb427v10_B	3334787	3337298
ID=Tb427_110067500.1:CDS:1::Chr11_core_Tb427v10:1726545-1728948(-)	ID=Tb427_020015200.1:CDS:1::Chr2_core_Tb427v10_B:320256-321567(+)	30.081	123	67	5	102	214	173	286	0.096	34.3	800	436	1.835	Tb427_110067500	Chr11_core_Tb427v10	1726545	1728948	Tb427_020015200	Chr2_core_Tb427v10_B	320256	321567
ID=Tb427_110082100.1:CDS:1::Chr11_core_Tb427v10:2099444-2100419(-)	ID=Tb427_110035400.1:CDS:1::Chr11_core_Tb427v10_B:831996-833997(-)	24.691	81	51	2	70	140	348	428	0.24	31.6	324	666	0.486	Tb427_110082100	Chr11_core_Tb427v10	2099444	2100419	Tb427_110035400	Chr11_core_Tb427v10_B	831996	833997
ID=Tb427_110120700.1:CDS:1::Chr11_core_Tb427v10:2838345-2840913(+)	ID=Tb427_010023500.1:CDS:1::Chr1_core_Tb427v10_B:525945-531606(+)	45.614	57	27	2	173	225	1191	1247	0.093	35	855	1886	0.453	Tb427_110120700	Chr11_core_Tb427v10	2838345	2840913	Tb427_010023500	Chr1_core_Tb427v10_B	525945	531606
ID=Tb427_110164400.1:CDS:1::Chr11_core_Tb427v10:3954715-3956083(+)	ID=Tb427_030025000.1:CDS:1::Chr3_core_Tb427v10_B:509319-510753(-)	71.554	457	125	2	1	454	22	476	0	662	455	477	0.954	Tb427_110164400	Chr11_core_Tb427v10	3954715	3956083	Tb427_030025000	Chr3_core_Tb427v10_B	509319	510753
ID=Tb427_110165600.1:CDS:1::Chr11_core_Tb427v10:3985295-3986549(-)	ID=Tb427_100081300.1:CDS:1::Chr10_core_Tb427v10_B:1896297-1899246(-)	21.637	171	104	5	199	369	564	704	4.4	28.1	417	982	0.425	Tb427_110165600	Chr11_core_Tb427v10	3985295	3986549	Tb427_100081300	Chr10_core_Tb427v10_B	1896297	1899246
ID=Tb427_110188900.1:CDS:1::Chr11_core_Tb427v10:4593231-4595967(-)	ID=Tb427_020019600.1:CDS:1::Chr2_core_Tb427v10_B:469558-470662(-)	33.607	122	57	4	468	587	14	113	4.29e-11	63.9	911	367	2.482	Tb427_110188900	Chr11_core_Tb427v10	4593231	4595967	Tb427_020019600	Chr2_core_Tb427v10_B	469558	470662

## Sheet: AlleleA_and_v10_trunc
Query_ID	Subject_ID	% of matches	Aln_length	N° mismatches	N° of gap openings	StAlnQuery	EndAlnQuery	StAlnSubj	EndAlnSubj	Eval	BitScore	Qlen	Slen	ratio	Query_Gene_ID	Query_Chrom_ID	Query_Start	Query_End	Subject_Gene_ID	Subject_Chrom_ID	Subject_Start	Subject_End
ID=Tb427_010025100.1:CDS:1::Chr1_core_Tb427v10:595068-597084(+)	ID=Tb427_010005000.1:CDS:1::Chr1_core_Tb427v10_B:1163-3749(-)	95.915	661	27	0	1	661	1	661	0	1281	671	861	0.779	Tb427_010025100	Chr1_core_Tb427v10	595068	597084	Tb427_010005000	Chr1_core_Tb427v10_B	1163	3749
ID=Tb427_030034900.1:CDS:1::Chr3_core_Tb427v10:765305-766268(-)	ID=Tb427_030034700.1:CDS:1::Chr3_core_Tb427v10_B:762457-767164(-)	97.5	320	8	0	1	320	1	320	0	655	320	1568	0.204	Tb427_030034900	Chr3_core_Tb427v10	765305	766268	Tb427_030034700	Chr3_core_Tb427v10_B	762457	767164
ID=Tb427_050007100.1:CDS:1::Chr5_core_Tb427v10:82010-82661(-)	ID=Tb427_050007200.1:CDS:1::Chr5_core_Tb427v10_B:81977-82940(-)	100	216	0	0	1	216	105	320	1.51e-165	457	216	320	0.675	Tb427_050007100	Chr5_core_Tb427v10	82010	82661	Tb427_050007200	Chr5_core_Tb427v10_B	81977	82940
ID=Tb427_050026200.1:CDS:1::Chr5_core_Tb427v10:672485-673487(+)	ID=Tb427_050026300.1:CDS:1::Chr5_core_Tb427v10_B:672797-673919(+)	99.24	263	2	0	71	333	111	373	2.96e-138	395	333	373	0.893	Tb427_050026200	Chr5_core_Tb427v10	672485	673487	Tb427_050026300	Chr5_core_Tb427v10_B	672797	673919
ID=Tb427_070071300.1:CDS:1::Chr7_core_Tb427v10:1778875-1779331(-)	ID=Tb427_110053000.1:CDS:1::Chr11_core_Tb427v10_B:1341337-1343893(+)	97.81	137	3	0	1	137	288	424	5.37e-92	282	151	851	0.177	Tb427_070071300	Chr7_core_Tb427v10	1778875	1779331	Tb427_110053000	Chr11_core_Tb427v10_B	1341337	1343893
ID=Tb427_080037700.1:CDS:1::Chr8_core_Tb427v10:860893-862102(+)	ID=Tb427_080037700.1:CDS:1::Chr8_core_Tb427v10_B:861516-862923(+)	100	402	0	0	1	402	67	468	0	838	402	468	0.859	Tb427_080037700	Chr8_core_Tb427v10	860893	862102	Tb427_080037700	Chr8_core_Tb427v10_B	861516	862923
ID=Tb427_080083600.1:CDS:1::Chr8_core_Tb427v10:2129093-2129537(+)	ID=Tb427_010005100.1:CDS:1::Chr1_core_Tb427v10_B:4030-5179(-)	95.918	147	6	0	1	147	1	147	2.71e-101	293	147	382	0.385	Tb427_080083600	Chr8_core_Tb427v10	2129093	2129537	Tb427_010005100	Chr1_core_Tb427v10_B	4030	5179
ID=Tb427_080083700.1:CDS:1::Chr8_core_Tb427v10:2129585-2130335(+)	ID=Tb427_040058200.1:CDS:1::Chr4_core_Tb427v10_B:1412043-1413543(-)	93.574	249	16	0	1	249	93	341	6.07e-174	487	249	499	0.499	Tb427_080083700	Chr8_core_Tb427v10	2129585	2130335	Tb427_040058200	Chr4_core_Tb427v10_B	1412043	1413543
ID=Tb427_090009600.1:CDS:1::Chr9_core_Tb427v10:119396-119909(+)	ID=Tb427_040058200.1:CDS:1::Chr4_core_Tb427v10_B:1412043-1413543(-)	92.353	170	13	0	1	170	1	170	1.41e-112	327	170	499	0.341	Tb427_090009600	Chr9_core_Tb427v10	119396	119909	Tb427_040058200	Chr4_core_Tb427v10_B	1412043	1413543
ID=Tb427_090009700.1:CDS:1::Chr9_core_Tb427v10:120128-120743(+)	ID=Tb427_030034700.1:CDS:1::Chr3_core_Tb427v10_B:762457-767164(-)	92.157	204	16	0	1	204	287	490	3.96e-127	390	204	1568	0.13	Tb427_090009700	Chr9_core_Tb427v10	120128	120743	Tb427_030034700	Chr3_core_Tb427v10_B	762457	767164
ID=Tb427_090022500.1:CDS:1::Chr9_core_Tb427v10:456038-457397(+)	ID=Tb427_010005000.1:CDS:1::Chr1_core_Tb427v10_B:1163-3749(-)	93.853	423	26	0	1	423	89	511	0	815	452	861	0.525	Tb427_090022500	Chr9_core_Tb427v10	456038	457397	Tb427_010005000	Chr1_core_Tb427v10_B	1163	3749
ID=Tb427_090037800.1:CDS:1::Chr9_core_Tb427v10:859977-860766(-)	ID=Tb427_110053000.1:CDS:1::Chr11_core_Tb427v10_B:1341337-1343893(+)	95.219	251	10	1	1	249	288	538	2.79e-163	472	262	851	0.308	Tb427_090037800	Chr9_core_Tb427v10	859977	860766	Tb427_110053000	Chr11_core_Tb427v10_B	1341337	1343893
ID=Tb427_090051600.1:CDS:1::Chr9_core_Tb427v10:1169461-1170364(-)	ID=Tb427_090051300.1:CDS:1::Chr9_core_Tb427v10_B:1170122-1171262(-)	100	300	0	0	1	300	80	379	0	625	300	379	0.792	Tb427_090051600	Chr9_core_Tb427v10	1169461	1170364	Tb427_090051300	Chr9_core_Tb427v10_B	1170122	1171262
ID=Tb427_100041100.1:CDS:1::Chr10_core_Tb427v10:928387-930256(-)	ID=Tb427_100041000.1:CDS:1::Chr10_core_Tb427v10_B:929414-933113(-)	100	622	0	0	1	622	611	1232	0	1280	622	1232	0.505	Tb427_100041100	Chr10_core_Tb427v10	928387	930256	Tb427_100041000	Chr10_core_Tb427v10_B	929414	933113
ID=Tb427_110038300.1:CDS:1::Chr11_core_Tb427v10:932811-933879(+)	ID=Tb427_110038500.1:CDS:1::Chr11_core_Tb427v10_B:933734-934988(+)	99.155	355	3	0	1	355	63	417	0	733	355	417	0.851	Tb427_110038300	Chr11_core_Tb427v10	932811	933879	Tb427_110038500	Chr11_core_Tb427v10_B	933734	934988
ID=Tb427_110072300.1:CDS:1::Chr11_core_Tb427v10:1863125-1863713(-)	ID=Tb427_110072500.1:CDS:1::Chr11_core_Tb427v10_B:1864644-1865328(-)	97.949	195	4	0	1	195	1	195	6.8e-142	393	195	227	0.859	Tb427_110072300	Chr11_core_Tb427v10	1863125	1863713	Tb427_110072500	Chr11_core_Tb427v10_B	1864644	1865328
ID=Tb427_110087300.1:CDS:1::Chr11_core_Tb427v10:2237568-2237784(+)	ID=Tb427_110087500.1:CDS:1::Chr11_core_Tb427v10_B:2239296-2239656(+)	100	71	0	0	1	71	1	71	1.11e-48	147	71	119	0.597	Tb427_110087300	Chr11_core_Tb427v10	2237568	2237784	Tb427_110087500	Chr11_core_Tb427v10_B	2239296	2239656

## Sheet: AlleleB_and_v10_trunc
Query_ID	Subject_ID	% of matches	Aln_length	N° mismatches	N° of gap openings	StAlnQuery	EndAlnQuery	StAlnSubj	EndAlnSubj	Eval	BitScore	Qlen	Slen	ratio	Query_Gene_ID	Query_Chrom_ID	Query_Start	Query_End	Subject_Gene_ID	Subject_Chrom_ID	Subject_Start	Subject_End
ID=Tb427_010025300.1:CDS:1::Chr1_core_Tb427v10:614105-614567(+)	ID=Tb427_010025300.1:CDS:1::Chr1_core_Tb427v10_A:614950-615535(+)	99.346	153	1	0	1	153	42	194	4.42e-113	317	153	194	0.789	Tb427_010025300	Chr1_core_Tb427v10	614105	614567	Tb427_010025300	Chr1_core_Tb427v10_A	614950	615535
ID=Tb427_010025400.1:CDS:1::Chr1_core_Tb427v10:615092-616622(+)	ID=Tb427_010025100.1:CDS:1::Chr1_core_Tb427v10_A:596183-598199(+)	95.866	508	20	1	1	507	1	508	0	997	509	671	0.759	Tb427_010025400	Chr1_core_Tb427v10	615092	616622	Tb427_010025100	Chr1_core_Tb427v10_A	596183	598199
ID=Tb427_010025500.1:CDS:1::Chr1_core_Tb427v10:616902-617694(+)	ID=Tb427_010025400.1:CDS:1::Chr1_core_Tb427v10_A:616324-618745(+)	98.79	248	3	0	1	248	517	764	8.45e-178	508	263	806	0.326	Tb427_010025500	Chr1_core_Tb427v10	616902	617694	Tb427_010025400	Chr1_core_Tb427v10_A	616324	618745
ID=Tb427_040013500.1:CDS:1::Chr4_core_Tb427v10:228263-229910(-)	ID=Tb427_040013500.1:CDS:1::Chr4_core_Tb427v10_A:228302-230219(-)	95.402	435	20	0	114	548	204	638	0	853	548	638	0.859	Tb427_040013500	Chr4_core_Tb427v10	228263	229910	Tb427_040013500	Chr4_core_Tb427v10_A	228302	230219
ID=Tb427_040052500.1:CDS:1::Chr4_core_Tb427v10:1264801-1266004(-)	ID=Tb427_040052500.1:CDS:1::Chr4_core_Tb427v10_A:1266074-1267490(-)	100	400	0	0	1	400	72	471	0	826	400	471	0.849	Tb427_040052500	Chr4_core_Tb427v10	1264801	1266004	Tb427_040052500	Chr4_core_Tb427v10_A	1266074	1267490
ID=Tb427_050018800.1:CDS:1::Chr5_core_Tb427v10:482206-482731(-)	ID=Tb427_050020200.1:CDS:1::Chr5_core_Tb427v10_A:503041-503950(-)	97.126	174	5	0	1	174	129	302	4.92e-120	339	174	302	0.576	Tb427_050018800	Chr5_core_Tb427v10	482206	482731	Tb427_050020200	Chr5_core_Tb427v10_A	503041	503950
ID=Tb427_050019000.1:CDS:1::Chr5_core_Tb427v10:485144-485669(-)	ID=Tb427_050020200.1:CDS:1::Chr5_core_Tb427v10_A:503041-503950(-)	97.126	174	5	0	1	174	129	302	6.68e-120	339	174	302	0.576	Tb427_050019000	Chr5_core_Tb427v10	485144	485669	Tb427_050020200	Chr5_core_Tb427v10_A	503041	503950
ID=Tb427_050019200.1:CDS:1::Chr5_core_Tb427v10:488084-488609(-)	ID=Tb427_050020200.1:CDS:1::Chr5_core_Tb427v10_A:503041-503950(-)	97.126	174	5	0	1	174	129	302	6.68e-120	339	174	302	0.576	Tb427_050019200	Chr5_core_Tb427v10	488084	488609	Tb427_050020200	Chr5_core_Tb427v10_A	503041	503950
ID=Tb427_050019400.1:CDS:1::Chr5_core_Tb427v10:491020-491545(-)	ID=Tb427_050020200.1:CDS:1::Chr5_core_Tb427v10_A:503041-503950(-)	96.552	174	6	0	1	174	129	302	1.38e-119	338	174	302	0.576	Tb427_050019400	Chr5_core_Tb427v10	491020	491545	Tb427_050020200	Chr5_core_Tb427v10_A	503041	503950
ID=Tb427_050019600.1:CDS:1::Chr5_core_Tb427v10:493956-494481(-)	ID=Tb427_050020200.1:CDS:1::Chr5_core_Tb427v10_A:503041-503950(-)	97.126	174	5	0	1	174	129	302	2.26e-120	340	174	302	0.576	Tb427_050019600	Chr5_core_Tb427v10	493956	494481	Tb427_050020200	Chr5_core_Tb427v10_A	503041	503950
ID=Tb427_050019800.1:CDS:1::Chr5_core_Tb427v10:496881-497406(-)	ID=Tb427_050020200.1:CDS:1::Chr5_core_Tb427v10_A:503041-503950(-)	97.126	174	5	0	1	174	129	302	2.5e-120	340	174	302	0.576	Tb427_050019800	Chr5_core_Tb427v10	496881	497406	Tb427_050020200	Chr5_core_Tb427v10_A	503041	503950
ID=Tb427_050020000.1:CDS:1::Chr5_core_Tb427v10:499815-500340(-)	ID=Tb427_050020200.1:CDS:1::Chr5_core_Tb427v10_A:503041-503950(-)	97.701	174	4	0	1	174	129	302	8.92e-121	341	174	302	0.576	Tb427_050020000	Chr5_core_Tb427v10	499815	500340	Tb427_050020200	Chr5_core_Tb427v10_A	503041	503950
ID=Tb427_050028000.1:CDS:1::Chr5_core_Tb427v10:741923-745151(-)	ID=Tb427_110126100.1:CDS:1::Chr11_core_Tb427v10_A:2997230-3002447(+)	95.158	1074	51	1	1	1073	615	1688	0	2072	1075	1738	0.619	Tb427_050028000	Chr5_core_Tb427v10	741923	745151	Tb427_110126100	Chr11_core_Tb427v10_A	2997230	3002447
ID=Tb427_060005000.1:CDS:1::Chr6_core_Tb427v10:4883-8264(-)	ID=Tb427_110126100.1:CDS:1::Chr11_core_Tb427v10_A:2997230-3002447(+)	94.869	1111	57	0	1	1111	157	1267	0	2140	1126	1738	0.648	Tb427_060005000	Chr6_core_Tb427v10	4883	8264	Tb427_110126100	Chr11_core_Tb427v10_A	2997230	3002447
ID=Tb427_090089200.1:CDS:1::Chr9_core_Tb427v10:2064220-2064451(+)	ID=Tb427_090089100.1:CDS:1::Chr9_core_Tb427v10_A:2065242-2065572(+)	93.151	73	5	0	1	73	1	73	8.11e-33	107	76	109	0.697	Tb427_090089200	Chr9_core_Tb427v10	2064220	2064451	Tb427_090089100	Chr9_core_Tb427v10_A	2065242	2065572
ID=Tb427_090090500.1:CDS:1::Chr9_core_Tb427v10:2111498-2112791(+)	ID=Tb427_020007100.1:CDS:1::Chr2_core_Tb427v10_A:73802-76487(-)	94.5	400	22	0	1	400	154	553	0	765	430	894	0.481	Tb427_090090500	Chr9_core_Tb427v10	2111498	2112791	Tb427_020007100	Chr2_core_Tb427v10_A	73802	76487
ID=Tb427_100013300.1:CDS:1::Chr10_core_Tb427v10:207621-208095(+)	ID=Tb427_100013200.1:CDS:1::Chr10_core_Tb427v10_A:207326-208307(+)	100	157	0	0	1	157	170	326	1.39e-111	318	157	326	0.482	Tb427_100013300	Chr10_core_Tb427v10	207621	208095	Tb427_100013200	Chr10_core_Tb427v10_A	207326	208307
ID=Tb427_100028200.1:CDS:1::Chr10_core_Tb427v10:571922-572540(+)	ID=Tb427_110126100.1:CDS:1::Chr11_core_Tb427v10_A:2997230-3002447(+)	96.35	137	5	0	1	137	34	170	1.27e-86	277	205	1738	0.118	Tb427_100028200	Chr10_core_Tb427v10	571922	572540	Tb427_110126100	Chr11_core_Tb427v10_A	2997230	3002447
ID=Tb427_100145000.1:CDS:1::Chr10_core_Tb427v10:3340976-3342644(-)	ID=Tb427_100144900.1:CDS:1::Chr10_core_Tb427v10_A:3342836-3344891(-)	98.739	555	7	0	1	555	130	684	0	1140	555	684	0.811	Tb427_100145000	Chr10_core_Tb427v10	3340976	3342644	Tb427_100144900	Chr10_core_Tb427v10_A	3342836	3344891
